# Supplementary material for: Effects of Acute Prenatal Exposure to Ethanol on microRNA Expression are Ameliorated by Social Enrichment
Source: Front Pediatr. 2014 Sep 24;2:103. doi: 10.3389/fped.2014.00103 (PMC4173670; doi:10.3389/fped.2014.00103)
Supplement: Datasheet S1 — p-values for main and interaction effects in miRNAs of interest. These include miRNAs with significant ethanol effects in non-enriched rats [N(EvC)] and social enrichment effect in ethanol rats [E(SvN)] from both brain regions. [file Data_Sheet_1.XLSX]

## Sheet: Sheet1
			Secondary and Interaction Effects
Symbol	mB21 Acc#	Primary Contrast	Brain Region	Diet	Gender	Social Enrichment	Brain Region x Diet Interaction	Brain Region x Gender Interaction	Brain Region x Social Enrichment Interaction	Diet x Gender Interaction	Diet x Social Enrichment Interaction	Gender x Social Enrichment Interaction	Brain Region x Diet x Social Enrichment Interaction	Brain Region x Diet x Gender Interaction	Brain Region x Diet x Gender x Social Enrichment Interaction
let-7c-1	MI0000830	V N(EvC)	6.19108e-06	5.60548e-05	0.795651	0.325792	0.155356	0.386998	0.498658	0.542184	0.222706	0.0697011	0.16748	0.966009	0.29941
let-7c-2-3p	MIMAT0017088	V N(EvC)	0.307921	0.242895	0.747482	0.53476	0.483805	0.948578	0.795587	0.974948	0.163367	0.493738	0.162314	0.138578	0.668408				Legend
mir-122	MI0000891	V N(EvC)	0.0299778	0.410929	0.719793	0.161112	0.0703718	0.825982	0.0751571	0.238052	0.934034	0.232733	0.142442	0.746507	0.972583				Amygdala
miR-1247-5p	MIMAT0035721	V N(EvC)	0.738822	0.822607	0.42471	0.328843	0.175921	0.183762	0.516096	0.300421	0.224358	0.386614	0.19754	0.97405	0.733807				A N(EvC)	EthanolNon-Social vs ControlNon-Social
mir-129-1	MI0000902	A N(EvC)	0.000764302	0.319699	0.518714	0.799613	0.0568212	0.779559	0.705143	0.875386	0.89587	0.0173719	0.658668	0.611148	0.741051				A E(SvN)	EthanolSocial vs EthanolNon-Social
mir-1306	MI0021537	V N(EvC)	0.0581498	0.423329	0.929903	0.790947	0.711935	0.455736	0.947531	0.895367	0.210393	0.704862	0.70321	0.645498	0.60591
miR-133b-3p	MIMAT0003126	V N(EvC)	0.273343	0.513114	0.286588	0.0545109	7.04058e-05	0.0228919	0.839056	0.0303172	0.800243	0.349776	0.949976	0.781565	0.274897				Ventral Striatum
mir-138-2	MI0000911	A N(EvC)	0.0126977	0.969946	0.362291	0.770507	0.135153	0.893381	0.678275	0.224579	0.658165	0.654505	0.244809	0.245486	0.340803				V N(EvC)	EthanolNon-Social vs ControlNon-Social
miR-141-3p	MIMAT0000846	V E(SvN)	0.837248	0.457383	0.788623	0.212796	0.443421	0.358517	0.954743	0.29705	0.218798	0.513318	0.770524	0.66272	0.217596				V E(SvN)	EthanolSocial vs EthanolNon-Social
miR-142-3p	MIMAT0000848	A E(SvN)	0.111174	0.567989	0.842348	0.845954	0.206512	0.523264	0.0569655	0.717476	0.147388	0.986261	0.994284	0.916432	0.819038
mir-148a	MI0030350	V E(SvN)	1.01605e-08	0.0431705	0.688173	0.0121406	0.690588	0.874486	0.0237282	0.55796	0.956487	0.415644	0.645221	0.190863	0.930509				p<0.05	(Fisher's LSD post-hoc test)
miR-148a-5p	MIMAT0035724	A N(EvC)	6.50417e-05	0.0262867	0.775162	0.096829	0.283555	0.904469	0.0515531	0.630383	0.734815	0.315755	0.902444	0.471887	0.992426
mir-155	MI0025509	A N(EvC)	0.419769	0.251352	0.584238	0.311155	0.167341	0.909667	0.0187487	0.898651	0.524817	0.478668	0.767042	0.889374	0.953105
miR-15b-3p	MIMAT0017093	A N(EvC)	0.658479	0.201465	0.749937	0.682851	0.164644	0.93453	0.609153	0.583127	0.225688	0.412817	0.377103	0.0974495	0.729141
miR-17-1-3p	MIMAT0004710	A E(SvN)	0.591274	0.851765	0.552175	0.99924	0.00148785	0.912057	0.0881058	0.355272	0.0781475	0.0964483	0.321085	0.842761	0.914766
miR-182	MIMAT0005300	V E(SvN)	0.242399	0.198989	0.416213	0.750071	0.691007	0.467151	0.407284	0.905321	0.0593341	0.713203	0.042135	0.878555	0.207696
mir-183	MI0000928	V E(SvN)	0.0125197	0.317853	0.214569	0.398183	0.314735	0.566953	0.357357	0.832796	0.0120931	0.450313	0.0543462	0.803907	0.319592
miR-183-5p	MIMAT0000860	A E(SvN)	0.140976	0.21592	0.913948	0.142925	0.219255	0.907343	0.140479	0.717387	0.222046	0.913314	0.218572	0.710808	0.964544
miR-1843a-3p	MIMAT0024848	A N(EvC)	0.851804	0.600899	0.537189	0.683349	0.622165	0.358378	0.828725	0.625424	0.191411	0.685941	0.433895	0.841416	0.683471
miR-188-5p	MIMAT0005301	V E(SvN)	0.45507	0.0912702	0.901035	0.922758	0.0967971	0.0786916	0.0352935	0.870649	0.31363	0.926914	0.445694	0.994919	0.765642
miR-199a-3p	MIMAT0004738	A E(SvN)	0.59308	0.800717	0.334348	0.988242	0.917837	0.719373	0.0411725	0.185211	0.500639	0.839296	0.647265	0.3777	0.184826
mir-19a	MI0000849	A E(SvN)	0.015556	0.796205	0.779322	0.0371322	0.944773	0.00650079	0.0333766	0.48927	0.60558	0.127915	0.504175	0.924778	0.0553448
mir-200a	MI0000943	V E(SvN)	0.0546793	0.226947	0.23251	0.290425	0.552857	0.340581	0.448346	0.859978	0.0238684	0.500448	0.155445	0.854013	0.273354
miR-200a-3p	MIMAT0000874	V E(SvN)	0.0547402	0.22827	0.257065	0.272324	0.559222	0.342901	0.438917	0.907568	0.0194881	0.4946	0.164146	0.88091	0.308085
miR-200b-3p	MIMAT0000875	V E(SvN)	0.0285606	0.185383	0.157668	0.0902348	0.296591	0.304055	0.408314	0.591587	0.0810308	0.0984292	0.158795	0.604865	0.075705
mir-204	MI0000946	A N(EvC)	0.00822865	0.151443	0.969119	0.287839	0.17161	0.955798	0.310778	0.778208	0.18504	0.454879	0.178315	0.759286	0.913026
miR-204-5p	MIMAT0000877	A E(SvN)	0.00969003	0.155525	0.991624	0.290408	0.175321	0.975198	0.317393	0.770337	0.186783	0.485187	0.180034	0.760181	0.927946
miR-221-3p	MIMAT0000890	A N(EvC)	0.899214	0.836343	0.951792	0.375134	0.288796	0.574453	0.556933	0.598637	0.48221	0.54921	0.244978	0.627245	0.46733
miR-221-5p	MIMAT0017163	A N(EvC)	3.41852e-05	0.590266	0.599223	0.813328	0.915497	0.541136	0.54646	0.46541	0.0125389	0.893519	0.166124	0.867126	0.981526
miR-222-3p	MIMAT0000891	A N(EvC),A E(SvN)	0.0346649	0.49924	0.937849	0.997679	0.221673	0.287328	0.836674	0.844466	0.252332	0.0553417	0.0812355	0.835521	0.873992
mir-296	MI0000967	A E(SvN)	0.0810229	0.927325	0.262581	0.101795	0.350916	0.622514	0.68549	0.955262	0.87289	0.680224	0.0330486	0.80568	0.81536
mir-299a	MI0000970	A N(EvC),A E(SvN)	0.496911	0.631455	0.603125	0.494407	0.331277	0.661291	0.136597	0.32989	0.0917559	0.0207056	0.0109472	0.788077	0.362451
miR-299a-5p	MIMAT0000901	A N(EvC)	0.0925164	0.752678	0.700805	0.391547	0.578385	0.444698	0.921472	0.595809	0.484714	0.0169503	0.0217179	0.789616	0.612713
miR-29c-3p	MIMAT0000803	A N(EvC)	0.136864	0.0599602	0.437121	0.754807	0.306195	0.0741794	0.818505	0.802404	0.601037	0.0808621	0.142012	0.0409145	0.901586
miR-301b-3p	MIMAT0005304	A N(EvC),A E(SvN)	0.149385	0.264269	0.0925896	0.162793	0.893507	0.0459887	0.0613841	0.143334	0.116163	0.703235	0.0583556	0.228209	0.666301
miR-3068-5p	MIMAT0024845	A E(SvN)	0.326807	0.487062	0.614351	0.0217648	0.403382	0.682769	0.083594	0.810174	0.986582	0.0570661	0.030568	0.845297	0.436334
mir-3084a	MI0030358	A N(EvC),V E(SvN)	0.274143	0.0640548	0.336714	0.180195	0.0371307	0.38649	0.336515	0.242839	0.928652	0.0858844	0.200981	0.649825	0.489406
miR-320-3p	MIMAT0000903	V E(SvN)	1.45259e-05	0.818037	0.127428	0.289437	0.544238	0.270149	0.122558	0.451818	0.385455	0.916732	0.93876	0.749187	0.983325
mir-322-2	MI0031763	A N(EvC)	0.682575	0.216267	0.820126	0.989782	0.572251	0.517813	0.990083	0.557914	0.914393	0.395271	0.0741251	0.189816	0.456203
miR-323-5p	MIMAT0004637	V E(SvN)	0.221384	0.154248	0.0547116	0.465336	0.971773	0.561649	0.963604	0.283928	0.548613	0.587265	0.779824	0.660123	0.731308
miR-344g	MIMAT0025052	V E(SvN)	0.445953	0.0904248	0.120008	0.237047	0.375269	0.0162968	0.0352115	0.000368155	0.120942	0.764442	0.0626644	0.103992	0.0658066
mir-344g	MI0021837	V E(SvN)	0.0749449	0.438358	0.721964	0.666069	0.45564	0.691041	0.135751	0.0568063	0.064143	0.170635	0.238241	0.0359154	0.487727
miR-345-3p	MIMAT0004655	V N(EvC)	0.0563509	0.0789103	0.771913	0.15342	0.0888981	0.931022	0.919997	0.930396	0.0859119	0.170222	0.744211	0.105907	0.612979
mir-34c	MI0000876	A N(EvC)	0.00295175	0.361808	0.779453	0.41466	0.0825206	0.746652	0.78205	0.66543	0.365801	0.181108	0.217565	0.686643	0.573368
mir-3548	MI0015404	V E(SvN)	0.0546784	0.226947	0.232511	0.290426	0.55286	0.340585	0.448347	0.859989	0.0238677	0.500455	0.155444	0.854024	0.273358
miR-3553	MIMAT0017814	V E(SvN)	0.0109031	0.353353	0.223154	0.419416	0.28153	0.570054	0.369905	0.885563	0.0122932	0.445671	0.0553432	0.798322	0.322114
mir-3553	MI0015410	V E(SvN)	0.0125194	0.317861	0.214563	0.398192	0.314737	0.566949	0.357358	0.832817	0.0120926	0.450328	0.0543451	0.803918	0.319587
mir-3556b-2	MI0031769	A N(EvC)	0.00134158	0.113269	0.511551	0.163172	0.346453	0.800076	0.551023	0.530674	0.545767	0.370117	0.222558	0.477189	0.949321
miR-3557-3p	MIMAT0017820	A E(SvN)	0.0114578	0.658389	0.796531	0.573272	0.475209	0.977712	0.0753147	0.269581	0.196612	0.702057	0.133227	0.560237	0.930909
mir-3591	MI0015471	V N(EvC)	0.0299779	0.410929	0.719792	0.161112	0.0703717	0.825983	0.0751571	0.238052	1	0.232733	0.142442	0.746507	0.972584
miR-376b-5p	MIMAT0003195	A E(SvN)	0.101711	0.727071	0.505422	0.0187093	0.515507	0.362619	0.555676	0.263278	0.215047	0.855639	0.143814	0.427481	0.861043
miR-378a-5p	MIMAT0003378	A E(SvN)	0.0114578	0.658389	0.796531	0.573272	0.475209	0.977712	0.0753147	0.269581	0.196612	0.702057	0.133227	0.560237	0.930909
miR-379-3p	MIMAT0004791	A E(SvN)	0.18436	0.324402	0.291564	0.070809	0.724243	0.0828328	0.608594	0.872385	0.374153	0.224287	0.160165	0.52826	0.887049
miR-381-5p	MIMAT0017220	V E(SvN)	0.00026475	0.00026475	0.00026475	0.0302872	0.00026475	0.00026475	0.0302872	0.00026475	0.0302872	0.0302872	0.0302872	0.00026475	0.00515739
miR-384-5p	MIMAT0005309	A N(EvC),A E(SvN)	9.6414e-05	0.146081	0.534003	0.277586	0.839234	0.337091	0.51718	0.210779	0.145394	0.565845	0.198636	0.890993	0.443857
miR-412-3p	MIMAT0003124	A N(EvC)	0.857807	0.0993677	0.804493	0.103183	0.0321596	0.609158	0.27416	0.241159	0.263081	0.645926	0.692966	0.0193787	0.145733
mir-448	MI0001639	A N(EvC)	0.00412868	0.214678	0.744774	0.59393	0.19434	0.742061	0.577914	0.845901	0.138098	0.232402	0.164688	0.796253	0.678899
miR-448-3p	MIMAT0001534	A N(EvC)	0.00581588	0.255618	0.769403	0.748325	0.177237	0.693869	0.706953	0.791658	0.0999562	0.252885	0.102062	0.876492	0.715731
miR-449a-5p	MIMAT0001543	A N(EvC)	0.192164	0.905905	0.930894	0.273806	0.0286009	0.530225	0.797927	0.539791	0.346623	0.333742	0.149365	0.786686	0.607527
miR-489-5p	MIMAT0017196	V N(EvC)	2.52848e-08	0.0477134	0.691882	0.272175	0.140288	0.692702	0.104023	0.195152	0.231436	0.350496	0.147705	0.330847	0.825338
miR-493-3p	MIMAT0003191	A E(SvN),V N(EvC)	0.0307605	0.0189345	0.977174	0.117698	0.30575	0.83182	0.0352172	0.0211353	0.215607	0.23535	0.257376	0.360507	0.0140541
miR-495	MIMAT0005320	A N(EvC)	0.675763	0.872561	0.248982	0.885176	0.0385913	0.151698	0.919072	0.92958	0.828567	0.0512425	0.159742	0.362871	0.56308
mir-496	MI0012622	A N(EvC)	0.0740381	0.449565	0.645587	0.744185	0.0759295	0.0891583	0.598463	0.849062	0.4519	0.0532057	0.0112547	0.413292	0.720051
miR-532-3p	MIMAT0005323	V E(SvN)	0.570508	0.258974	0.980002	0.369443	0.763414	0.895136	0.900526	0.456136	0.0477386	0.652272	0.334351	0.642627	0.416113
miR-540-5p	MIMAT0017211	V N(EvC)	0.28477	0.181425	0.46048	0.559369	0.0241192	0.573154	0.0846558	0.581866	0.861204	0.216892	0.935937	0.291607	0.605772
mir-542-1	MI0003528	V N(EvC)	0.410773	0.0731772	0.950481	0.686317	0.336183	0.146426	0.831899	0.543285	0.0693424	0.874046	0.324566	0.00667079	0.983868
miR-6314	MIMAT0025047	V N(EvC)	0.0623579	0.131413	0.495439	0.542533	0.141423	0.10735	0.333233	0.301253	0.532821	0.738713	0.0565169	0.654386	0.0795661
mir-6314	MI0021832	V N(EvC)	0.0678158	0.129788	0.483294	0.563908	0.144048	0.104532	0.340517	0.306767	0.51226	0.745563	0.0566362	0.679309	0.0752419
miR-6318	MIMAT0025055	V E(SvN)	0.846339	0.111775	0.24901	0.0474613	0.135261	0.122408	0.701671	0.57275	0.282836	0.898991	0.470099	0.88561	0.507083
miR-6329	MIMAT0025068	A N(EvC),A E(SvN)	0.000246587	0.235482	0.204494	0.75275	0.685204	0.187996	0.790624	0.787898	0.297172	0.736215	0.125012	0.927628	0.957578
mir-6329	MI0021853	A N(EvC)	7.63956e-06	0.16198	0.0857354	0.694673	0.866536	0.437712	0.853421	0.198727	0.612892	0.865744	0.530395	0.63798	0.871854
miR-667-3p	MIMAT0012852	A N(EvC)	0.550477	0.0702027	0.697073	0.220767	0.504181	0.709519	0.0753974	0.312453	0.579999	0.0468975	0.0620997	0.62156	0.297511
miR-874-5p	MIMAT0017290	A E(SvN),V E(SvN)	0.760098	0.165149	0.0585085	0.260913	0.902265	0.137432	0.490024	0.50438	0.00883956	0.0679079	0.545287	0.385487	0.257217
mir-9a-2	MI0000840	A N(EvC)	0.190705	0.44853	0.432358	0.489498	0.644398	0.992016	0.887518	0.761549	0.739602	0.337549	0.0745744	0.533919	0.762402
