# Supplementary material for: Effects of Acute Prenatal Exposure to Ethanol on microRNA Expression are Ameliorated by Social Enrichment
Source: Front Pediatr. 2014 Sep 24;2:103. doi: 10.3389/fped.2014.00103 (PMC4173670; doi:10.3389/fped.2014.00103)
Supplement: Datasheet S2 — Messenger RNA targets from group comparisons. Targets were filtered on opposing expression pairing between miRNAs and corresponding mRNA targets. Genes with functions related to neurological disease are highlighted in green. Microarray and RNA-Seq expression data have been deposited in the NCBI Gene Expression Omnibus (GEO accession # GSE60901, which includes microarray subseries GSE60819 and RNA-Seq subseries GSE60900). [file Data_Sheet_2.XLSX]

## Sheet: Legend
Legend
Amygdala
A N(EvC)	EthanolNon-Social vs ControlNon-Social
A S(EvC)	EthanolSocial vs ControlSocial
A C(SvN)	ControlSocial vs ControlNon-Social
A E(SvN)	EthanolSocial vs EthanolNon-Social
Ventral Striatum
V N(EvC)	EthanolNon-Social vs ControlNon-Social
V S(EvC)	EthanolSocial vs ControlSocial
V C(SvN)	ControlSocial vs ControlNon-Social
V E(SvN)	EthanolSocial vs EthanolNon-Social
Neurological Disease

## Sheet: A N(EvC)
Gene Symbol	Gene p-value	Gene Fold Change	Entrez Gene Name	Disease	Location	Molecule Type	Pathway	miRNA Symbol	miRNA p-value	miRNA Fold Change	Source	Confidence
ABCE1	0.0161	-1.102	ATP-binding cassette, sub-family E (OABP), member 1	Antimicrobial Response,Cancer,Infectious Disease,Inflammatory Response,Organismal Injury and Abnormalities,Reproductive System Disease	Cytoplasm	transporter		miR-301b-3p	0.017	2.85	TargetScan Human	High (predicted)
ACBD5	0.0165	-1.139	acyl-CoA binding domain containing 5		Nucleus	other		miR-301b-3p	0.017	2.85	TargetScan Human	High (predicted)
ACVR1C	0.00853	-1.491	activin A receptor, type IC	Cancer,Dermatological Diseases and Conditions,Organismal Injury and Abnormalities,Reproductive System Disease,Tumor Morphology	Plasma Membrane	kinase	Epithelial Adherens Junction Signaling Factors Promoting Cardiogenesis in Vertebrates PPARÎ±/RXRÎ± Activation TGF-Î² Signaling Wnt/Î²-catenin Signaling	miR-301b-3p	0.017	2.85	TargetScan Human	High (predicted)
ANKRD13C	0.0819	-1.066	ankyrin repeat domain 13C		Cytoplasm	other		miR-301b-3p	0.017	2.85	TargetScan Human	High (predicted)
ARX	0.0332	-1.093	aristaless related homeobox	Connective Tissue Disorders,Developmental Disorder,Endocrine System Disorders,Gastrointestinal Disease,Hematological Disease,Hereditary Disorder,Metabolic Disease,Neurological Disease,Nutritional Disease,Ophthalmic Disease,Organismal Injury and Abnormalities,Psychological Disorders,Renal and Urological Disease,Reproductive System Disease,Respiratory Disease,Skeletal and Muscular Disorders	Nucleus	transcription regulator		miR-301b-3p	0.017	2.85	TargetScan Human	High (predicted)
ATG14	0.0577	-1.069	autophagy related 14	Cardiovascular Disease,Hematological Disease,Metabolic Disease	Cytoplasm	other		miR-301b-3p	0.017	2.85	TargetScan Human	High (predicted)
ATRX	0.033	-1.111	alpha thalassemia/mental retardation syndrome X-linked	Cancer,Connective Tissue Disorders,Developmental Disorder,Endocrine System Disorders,Gastrointestinal Disease,Hematological Disease,Hereditary Disorder,Immunological Disease,Infectious Disease,Neurological Disease,Organismal Injury and Abnormalities,Reproductive System Disease	Nucleus	transcription regulator	DNA Double-Strand Break Repair by Homologous Recombination	miR-301b-3p	0.017	2.85	TargetScan Human	High (predicted)
BCL2L11	0.0577	-1.143	BCL2-like 11 (apoptosis facilitator)	Cancer,Cardiovascular Disease,Connective Tissue Disorders,Dermatological Diseases and Conditions,Endocrine System Disorders,Gastrointestinal Disease,Hematological Disease,Hepatic System Disease,Immunological Disease,Infectious Disease,Inflammatory Disease,Inflammatory Response,Metabolic Disease,Neurological Disease,Organismal Injury and Abnormalities,Psychological Disorders,Renal and Urological D…	Cytoplasm	other	Apoptosis Signaling Molecular Mechanisms of Cancer PTEN Signaling	miR-301b-3p	0.017	2.85	TargetScan Human	High (predicted)
BTBD3	0.0972	-1.128	BTB (POZ) domain containing 3	Cancer,Gastrointestinal Disease,Organismal Injury and Abnormalities,Reproductive System Disease	Other	other		miR-301b-3p	0.017	2.85	TargetScan Human	High (predicted)
BTF3L4	0.0429	-1.171	basic transcription factor 3-like 4	Cancer,Gastrointestinal Disease	Other	other		miR-301b-3p	0.017	2.85	TargetScan Human	High (predicted)
C16orf70	0.038	-1.067	chromosome 16 open reading frame 70	Cancer,Organismal Injury and Abnormalities,Reproductive System Disease	Cytoplasm	other		miR-301b-3p	0.017	2.85	TargetScan Human	High (predicted)
C7orf60	0.0315	-1.071	chromosome 7 open reading frame 60	Cancer,Gastrointestinal Disease,Hereditary Disorder,Neurological Disease,Organismal Injury and Abnormalities,Psychological Disorders,Reproductive System Disease	Other	other		miR-301b-3p	0.017	2.85	TargetScan Human	High (predicted)
CCDC88A	0.0411	-1.063	coiled-coil domain containing 88A	Cancer,Dermatological Diseases and Conditions,Gastrointestinal Disease,Inflammatory Response,Organismal Injury and Abnormalities,Reproductive System Disease	Cytoplasm	other		miR-301b-3p	0.017	2.85	TargetScan Human	High (predicted)
CDC73	0.00678	-1.126	cell division cycle 73	Cancer,Endocrine System Disorders,Gastrointestinal Disease,Hereditary Disorder,Organismal Injury and Abnormalities,Reproductive System Disease	Nucleus	other		miR-301b-3p	0.017	2.85	TargetScan Human	High (predicted)
CDK19	0.0425	-1.199	cyclin-dependent kinase 19	Cancer,Gastrointestinal Disease	Nucleus	kinase		miR-301b-3p	0.017	2.85	TargetScan Human	High (predicted)
CEP170	0.0818	-1.083	centrosomal protein 170kDa	Cancer,Organismal Injury and Abnormalities,Renal and Urological Disease,Reproductive System Disease	Nucleus	other		miR-301b-3p	0.017	2.85	TargetScan Human	High (predicted)
CLOCK	0.00757	-1.105	clock circadian regulator	Cancer,Gastrointestinal Disease,Hereditary Disorder,Infectious Disease,Neurological Disease,Nutritional Disease,Organismal Injury and Abnormalities,Psychological Disorders,Renal and Urological Disease	Nucleus	transcription regulator	Circadian Rhythm Signaling PPARÎ±/RXRÎ± Activation	miR-301b-3p	0.017	2.85	TargetScan Human	High (predicted)
CNIH1	0.015	-1.078	cornichon family AMPA receptor auxiliary protein 1	Inflammatory Response	Plasma Membrane	other		miR-301b-3p	0.017	2.85	TargetScan Human	High (predicted)
CNOT2	0.0134	-1.069	CCR4-NOT transcription complex, subunit 2	Cancer,Organismal Injury and Abnormalities,Reproductive System Disease	Nucleus	transcription regulator		miR-301b-3p	0.017	2.85	TargetScan Human	High (predicted)
CNOT6	0.0155	-1.104	CCR4-NOT transcription complex, subunit 6		Nucleus	enzyme		miR-301b-3p	0.017	2.85	TargetScan Human	High (predicted)
CREB1	0.0151	-1.117	cAMP responsive element binding protein 1	Cancer,Cardiovascular Disease,Developmental Disorder,Endocrine System Disorders,Gastrointestinal Disease,Hepatic System Disease,Hereditary Disorder,Infectious Disease,Inflammatory Response,Metabolic Disease,Neurological Disease,Nutritional Disease,Organismal Injury and Abnormalities,Psychological Disorders,Reproductive System Disease,Skeletal and Muscular Disorders	Nucleus	transcription regulator	ATM Signaling B Cell Receptor Signaling BMP signaling pathway CREB Signaling in Neurons Calcium Signaling Cardiac Hypertrophy Signaling Circadian Rhythm Signaling Corticotropin Releasing Hormone Signaling Dendritic Cell Maturation Dopamine-DARPP32 Feedback in cAMP Signaling ERK/MAPK Signaling ERK5 Signaling Ephrin Receptor Signaling Estrogen-Dependent Breast Cancer Signaling FGF Signaling FLT3 Si…	miR-301b-3p	0.017	2.85	TargetScan Human	High (predicted)
CSNK1G1	0.0398	-1.097	casein kinase 1, gamma 1	Cancer	Cytoplasm	kinase	Dopamine-DARPP32 Feedback in cAMP Signaling Gap Junction Signaling Role of NFAT in Regulation of the Immune Response Role of Wnt/GSK-3Î² Signaling in the Pathogenesis of Influenza Wnt/Î²-catenin Signaling	miR-301b-3p	0.017	2.85	TargetScan Human	High (predicted)
CUL3	0.0132	-1.1	cullin 3	Cancer,Hereditary Disorder,Metabolic Disease,Organismal Injury and Abnormalities,Renal and Urological Disease,Respiratory Disease	Nucleus	enzyme	NRF2-mediated Oxidative Stress Response Xenobiotic Metabolism Signaling	miR-301b-3p	0.017	2.85	TargetScan Human	High (predicted)
CYB5R4	0.0313	-1.106	cytochrome b5 reductase 4	Cancer,Cardiovascular Disease,Connective Tissue Disorders,Endocrine System Disorders,Gastrointestinal Disease,Inflammatory Response,Metabolic Disease	Cytoplasm	enzyme		miR-301b-3p	0.017	2.85	TargetScan Human	High (predicted)
CYLD	0.0914	-1.143	cylindromatosis (turban tumor syndrome)	Cancer,Cardiovascular Disease,Dermatological Diseases and Conditions,Gastrointestinal Disease,Hematological Disease,Hereditary Disorder,Immunological Disease,Infectious Disease,Inflammatory Disease,Inflammatory Response,Metabolic Disease,Nutritional Disease,Organismal Injury and Abnormalities,Reproductive System Disease,Respiratory Disease	Nucleus	transcription regulator		miR-301b-3p	0.017	2.85	TargetScan Human	High (predicted)
DLG2	0.00811	-1.14	discs, large homolog 2 (Drosophila)	Cancer,Cardiovascular Disease,Hereditary Disorder,Infectious Disease,Neurological Disease,Organismal Injury and Abnormalities,Psychological Disorders,Reproductive System Disease,Skeletal and Muscular Disorders	Plasma Membrane	kinase	nNOS Signaling in Neurons	miR-301b-3p	0.017	2.85	TargetScan Human	High (predicted)
DNAL1	0.0477	-1.121	dynein, axonemal, light chain 1	Cancer,Developmental Disorder,Hereditary Disorder,Infectious Disease,Reproductive System Disease,Respiratory Disease	Other	other		miR-301b-3p	0.017	2.85	TargetScan Human	High (predicted)
DSEL	0.0639	-1.252	dermatan sulfate epimerase-like	Cancer,Gastrointestinal Disease	Extracellular Space	enzyme		miR-301b-3p	0.017	2.85	TargetScan Human	High (predicted)
DYNC1LI2	0.00677	-1.106	dynein, cytoplasmic 1, light intermediate chain 2	Cancer	Cytoplasm	other		miR-301b-3p	0.017	2.85	TargetScan Human	High (predicted)
EFNB2	0.00524	-1.293	ephrin-B2	Auditory Disease,Cancer,Cardiovascular Disease,Connective Tissue Disorders,Dermatological Diseases and Conditions,Developmental Disorder,Endocrine System Disorders,Infectious Disease,Inflammatory Disease,Inflammatory Response,Organismal Injury and Abnormalities,Renal and Urological Disease,Reproductive System Disease,Respiratory Disease,Tumor Morphology	Plasma Membrane	other	Axonal Guidance Signaling Ephrin B Signaling Ephrin Receptor Signaling	miR-301b-3p	0.017	2.85	TargetScan Human	High (predicted)
EIF5A2	0.0525	-1.069	eukaryotic translation initiation factor 5A2		Cytoplasm	translation regulator		miR-301b-3p	0.017	2.85	TargetScan Human	High (predicted)
ERP44	0.0478	-1.144	endoplasmic reticulum protein 44		Cytoplasm	enzyme		miR-301b-3p	0.017	2.85	TargetScan Human	High (predicted)
ETNK1	0.0376	-1.086	ethanolamine kinase 1	Cancer,Cardiovascular Disease,Organismal Injury and Abnormalities	Cytoplasm	kinase	Phosphatidylethanolamine Biosynthesis II	miR-301b-3p	0.017	2.85	TargetScan Human	High (predicted)
EXOC5	0.00561	-1.079	exocyst complex component 5	Organismal Injury and Abnormalities	Cytoplasm	other	Cdc42 Signaling	miR-301b-3p	0.017	2.85	TargetScan Human	High (predicted)
FAM175B	0.0359	-1.122	family with sequence similarity 175, member B		Nucleus	other		miR-301b-3p	0.017	2.85	TargetScan Human	High (predicted)
FAM78A	0.0687	-1.14	family with sequence similarity 78, member A		Other	other		miR-301b-3p	0.017	2.85	TargetScan Human	High (predicted)
FRMD6	0.0786	-1.108	FERM domain containing 6	Cancer,Developmental Disorder,Gastrointestinal Disease,Hepatic System Disease,Hereditary Disorder,Organismal Injury and Abnormalities,Renal and Urological Disease,Reproductive System Disease	Cytoplasm	other		miR-301b-3p	0.017	2.85	TargetScan Human	High (predicted)
GOLT1B	0.0596	-1.064	golgi transport 1B		Cytoplasm	other		miR-301b-3p	0.017	2.85	TargetScan Human	High (predicted)
GPATCH8	0.0796	-1.098	G patch domain containing 8	Cancer,Gastrointestinal Disease	Other	other		miR-301b-3p	0.017	2.85	TargetScan Human	High (predicted)
GPBP1	0.0577	-1.081	GC-rich promoter binding protein 1	Cancer,Gastrointestinal Disease	Nucleus	transcription regulator		miR-301b-3p	0.017	2.85	TargetScan Human	High (predicted)
GRIK2	0.0186	-1.138	glutamate receptor, ionotropic, kainate 2	Cancer,Cardiovascular Disease,Connective Tissue Disorders,Developmental Disorder,Endocrine System Disorders,Gastrointestinal Disease,Hematological Disease,Hereditary Disorder,Inflammatory Response,Metabolic Disease,Neurological Disease,Organismal Injury and Abnormalities,Psychological Disorders,Renal and Urological Disease,Reproductive System Disease,Skeletal and Muscular Disorders	Plasma Membrane	ion channel	Amyotrophic Lateral Sclerosis Signaling CREB Signaling in Neurons Glutamate Receptor Signaling	miR-301b-3p	0.017	2.85	TargetScan Human	High (predicted)
HCFC2	0.0329	-1.082	host cell factor C2	Cancer,Gastrointestinal Disease	Nucleus	transcription regulator		miR-301b-3p	0.017	2.85	TargetScan Human	High (predicted)
HOOK3	0.0103	-1.118	hook microtubule-tethering protein 3	Cancer,Organismal Injury and Abnormalities,Reproductive System Disease	Cytoplasm	other		miR-301b-3p	0.017	2.85	TargetScan Human	High (predicted)
HOXA5	0.0489	-1.033	homeobox A5	Cancer,Connective Tissue Disorders,Dermatological Diseases and Conditions,Developmental Disorder,Endocrine System Disorders,Gastrointestinal Disease,Hematological Disease,Hereditary Disorder,Inflammatory Disease,Inflammatory Response,Organismal Injury and Abnormalities,Reproductive System Disease,Respiratory Disease,Skeletal and Muscular Disorders	Nucleus	transcription regulator		miR-301b-3p	0.017	2.85	TarBase,TargetScan Human,miRecords	Experimentally Observed,High (predicted)
HOXB3	0.00336	-1.121	homeobox B3	Cancer,Connective Tissue Disorders,Developmental Disorder,Gastrointestinal Disease,Hematological Disease,Neurological Disease,Skeletal and Muscular Disorders	Nucleus	transcription regulator		miR-301b-3p	0.017	2.85	TargetScan Human	High (predicted)
HPRT1	0.00873	-1.207	hypoxanthine phosphoribosyltransferase 1	Cancer,Cardiovascular Disease,Connective Tissue Disorders,Dermatological Diseases and Conditions,Developmental Disorder,Gastrointestinal Disease,Hematological Disease,Hereditary Disorder,Immunological Disease,Inflammatory Disease,Inflammatory Response,Metabolic Disease,Neurological Disease,Organismal Injury and Abnormalities,Psychological Disorders,Skeletal and Muscular Disorders	Cytoplasm	enzyme	Adenine and Adenosine Salvage III Guanine and Guanosine Salvage I	miR-301b-3p	0.017	2.85	TargetScan Human	High (predicted)
INHBB	0.0868	-1.078	inhibin, beta B	Cancer,Endocrine System Disorders,Ophthalmic Disease,Organismal Injury and Abnormalities,Renal and Urological Disease,Reproductive System Disease,Tumor Morphology	Extracellular Space	growth factor	TGF-Î² Signaling	miR-301b-3p	0.017	2.85	TargetScan Human	High (predicted)
KCNA4	0.0346	-1.294	potassium voltage-gated channel, shaker-related subfamily, member 4	Cancer,Cardiovascular Disease,Hematological Disease,Immunological Disease,Inflammatory Disease,Neurological Disease,Organismal Injury and Abnormalities,Reproductive System Disease,Skeletal and Muscular Disorders	Plasma Membrane	ion channel		miR-301b-3p	0.017	2.85	TargetScan Human	High (predicted)
KIAA1468	0.0064	-1.089	KIAA1468	Cancer,Organismal Injury and Abnormalities,Renal and Urological Disease,Respiratory Disease	Other	other		miR-301b-3p	0.017	2.85	TargetScan Human	High (predicted)
KIAA2022	0.0741	-1.127	KIAA2022	Cancer,Dermatological Diseases and Conditions,Developmental Disorder,Gastrointestinal Disease,Hematological Disease,Hereditary Disorder,Immunological Disease,Neurological Disease,Organismal Injury and Abnormalities,Respiratory Disease	Other	enzyme		miR-301b-3p	0.017	2.85	TargetScan Human	High (predicted)
KLHL15	0.0823	-1.093	kelch-like family member 15		Other	other		miR-301b-3p	0.017	2.85	TargetScan Human	High (predicted)
KRT76	0.0778	-1.076	keratin 76	Cancer	Cytoplasm	other		miR-301b-3p	0.017	2.85	TargetScan Human	High (predicted)
LGALSL	0.0492	-1.069	lectin, galactoside-binding-like	Cancer,Gastrointestinal Disease,Hepatic System Disease	Other	other		miR-301b-3p	0.017	2.85	TargetScan Human	High (predicted)
LRCH2	0.0684	-1.113	leucine-rich repeats and calponin homology (CH) domain containing 2	Cancer,Organismal Injury and Abnormalities,Reproductive System Disease	Other	other		miR-301b-3p	0.017	2.85	TargetScan Human	High (predicted)
LRP12	0.00981	-1.242	low density lipoprotein receptor-related protein 12	Cancer,Gastrointestinal Disease	Plasma Membrane	transmembrane receptor		miR-301b-3p	0.017	2.85	TargetScan Human	High (predicted)
LYSMD3	0.0332	-1.164	LysM, putative peptidoglycan-binding, domain containing 3		Other	other		miR-301b-3p	0.017	2.85	TargetScan Human	High (predicted)
MAML1	0.00954	-1.099	mastermind-like 1 (Drosophila)	Cancer,Dermatological Diseases and Conditions,Developmental Disorder,Hereditary Disorder,Immunological Disease,Inflammatory Disease,Inflammatory Response,Neurological Disease,Skeletal and Muscular Disorders	Nucleus	transcription regulator	Notch Signaling Regulation of the Epithelial-Mesenchymal Transition Pathway	miR-301b-3p	0.017	2.85	TargetScan Human	High (predicted)
MAP3K14	0.0217	-1.119	mitogen-activated protein kinase kinase kinase 14	Cancer,Connective Tissue Disorders,Dermatological Diseases and Conditions,Gastrointestinal Disease,Hematological Disease,Hepatic System Disease,Immunological Disease,Infectious Disease,Inflammatory Disease,Inflammatory Response,Organismal Injury and Abnormalities,Reproductive System Disease,Respiratory Disease,Skeletal and Muscular Disorders	Cytoplasm	kinase	4-1BB Signaling in T Lymphocytes Acute Phase Response Signaling Altered T Cell and B Cell Signaling in Rheumatoid Arthritis Apoptosis Signaling April Mediated Signaling B Cell Activating Factor Signaling B Cell Receptor Signaling CD27 Signaling in Lymphocytes CD40 Signaling Cardiac Hypertrophy Signaling Death Receptor Signaling Dendritic Cell Maturation Ephrin Receptor Signaling GNRH Signaling Ge…	miR-301b-3p	0.017	2.85	TargetScan Human	High (predicted)
MAPK1	0.0861	-1.056	mitogen-activated protein kinase 1	Cancer,Cardiovascular Disease,Dermatological Diseases and Conditions,Developmental Disorder,Hypersensitivity Response,Infectious Disease,Inflammatory Response,Neurological Disease,Organismal Injury and Abnormalities,Renal and Urological Disease,Skeletal and Muscular Disorders,Tumor Morphology	Cytoplasm	kinase	14-3-3-mediated Signaling 4-1BB Signaling in T Lymphocytes AMPK Signaling Actin Cytoskeleton Signaling Acute Myeloid Leukemia Signaling Acute Phase Response Signaling Agrin Interactions at Neuromuscular Junction Aldosterone Signaling in Epithelial Cells Amyloid Processing Androgen Signaling Antioxidant Action of Vitamin C Antiproliferative Role of Somatostatin Receptor 2 Antiproliferative Role of…	miR-301b-3p	0.017	2.85	TargetScan Human	High (predicted)
MEOX2	0.0151	-1.115	mesenchyme homeobox 2	Auditory Disease,Cancer,Connective Tissue Disorders,Dermatological Diseases and Conditions,Developmental Disorder,Gastrointestinal Disease,Hematological Disease,Hereditary Disorder,Metabolic Disease,Neurological Disease,Organismal Injury and Abnormalities,Psychological Disorders,Reproductive System Disease,Skeletal and Muscular Disorders	Nucleus	transcription regulator		miR-301b-3p	0.017	2.85	TarBase,TargetScan Human,miRecords	Experimentally Observed,High (predicted)
MIER1	0.0841	-1.095	mesoderm induction early response 1, transcriptional regulator	Cancer,Gastrointestinal Disease,Inflammatory Disease,Organismal Injury and Abnormalities,Reproductive System Disease,Tumor Morphology	Nucleus	other		miR-301b-3p	0.017	2.85	TargetScan Human	High (predicted)
NAA50	0.000568	-1.094	N(alpha)-acetyltransferase 50, NatE catalytic subunit		Cytoplasm	enzyme		miR-301b-3p	0.017	2.85	TargetScan Human	High (predicted)
NABP1	0.0751	-1.158	nucleic acid binding protein 1	Cancer	Nucleus	other		miR-301b-3p	0.017	2.85	TargetScan Human	High (predicted)
NEDD4L	0.0197	-1.172	neural precursor cell expressed, developmentally down-regulated 4-like, E3 ubiquitin protein ligase	Cardiovascular Disease,Dermatological Diseases and Conditions,Gastrointestinal Disease,Hematological Disease,Infectious Disease,Inflammatory Response,Organismal Injury and Abnormalities,Renal and Urological Disease,Respiratory Disease	Cytoplasm	enzyme	Protein Ubiquitination Pathway	miR-301b-3p	0.017	2.85	TargetScan Human	High (predicted)
NEURL1B	0.0827	-1.125	neuralized E3 ubiquitin protein ligase 1B		Other	other		miR-301b-3p	0.017	2.85	TargetScan Human	High (predicted)
NIPA2	0.0929	-1.071	non imprinted in Prader-Willi/Angelman syndrome 2	Cancer,Gastrointestinal Disease	Cytoplasm	other		miR-301b-3p	0.017	2.85	TargetScan Human	High (predicted)
NPAT	0.0883	-1.05	nuclear protein, ataxia-telangiectasia locus	Cancer,Gastrointestinal Disease,Hematological Disease,Hepatic System Disease,Immunological Disease	Nucleus	transcription regulator		miR-301b-3p	0.017	2.85	TargetScan Human	High (predicted)
NUS1	0.0441	-1.14	nuclear undecaprenyl pyrophosphate synthase 1 homolog (S. cerevisiae)		Cytoplasm	other		miR-301b-3p	0.017	2.85	TargetScan Human	High (predicted)
PAFAH1B1	0.0342	-1.071	platelet-activating factor acetylhydrolase 1b, regulatory subunit 1 (45kDa)	Cancer,Developmental Disorder,Hereditary Disorder,Inflammatory Response,Neurological Disease,Organismal Injury and Abnormalities,Tumor Morphology	Cytoplasm	enzyme	Reelin Signaling in Neurons	miR-301b-3p	0.017	2.85	TargetScan Human	High (predicted)
PDZD11	0.0553	-1.092	PDZ domain containing 11		Extracellular Space	other		miR-301b-3p	0.017	2.85	TargetScan Human	High (predicted)
PIKFYVE	0.0805	-1.155	phosphoinositide kinase, FYVE finger containing	Cancer,Dermatological Diseases and Conditions,Hereditary Disorder,Infectious Disease,Inflammatory Disease,Ophthalmic Disease,Organismal Injury and Abnormalities,Reproductive System Disease	Cytoplasm	kinase	3-phosphoinositide Biosynthesis Actin Cytoskeleton Signaling Aldosterone Signaling in Epithelial Cells D-myo-inositol (1,4,5)-Trisphosphate Biosynthesis Rac Signaling Regulation of Actin-based Motility by Rho RhoA Signaling RhoGDI Signaling Signaling by Rho Family GTPases Superpathway of Inositol Phosphate Compounds	miR-301b-3p	0.017	2.85	TargetScan Human	High (predicted)
PLEKHF2	0.0183	-1.098	pleckstrin homology domain containing, family F (with FYVE domain) member 2	Cancer,Gastrointestinal Disease	Cytoplasm	other		miR-301b-3p	0.017	2.85	TargetScan Human	High (predicted)
POU4F1	0.000175	-1.122	POU class 4 homeobox 1	Auditory Disease,Cancer,Connective Tissue Disorders,Developmental Disorder,Gastrointestinal Disease,Hepatic System Disease,Inflammatory Disease,Neurological Disease,Skeletal and Muscular Disorders	Nucleus	transcription regulator		miR-301b-3p	0.017	2.85	TargetScan Human	High (predicted)
PTEN	0.0116	-1.131	phosphatase and tensin homolog	Cancer,Cardiovascular Disease,Connective Tissue Disorders,Dermatological Diseases and Conditions,Developmental Disorder,Endocrine System Disorders,Gastrointestinal Disease,Hematological Disease,Hepatic System Disease,Hereditary Disorder,Hypersensitivity Response,Immunological Disease,Infectious Disease,Inflammatory Disease,Inflammatory Response,Metabolic Disease,Neurological Disease,Nutritional D…	Cytoplasm	phosphatase	3-phosphoinositide Biosynthesis 3-phosphoinositide Degradation B Cell Receptor Signaling D-myo-inositol (1,3,4)-trisphosphate Biosynthesis D-myo-inositol (1,4,5,6)-Tetrakisphosphate Biosynthesis D-myo-inositol (3,4,5,6)-tetrakisphosphate Biosynthesis D-myo-inositol-5-phosphate Metabolism Endometrial Cancer Signaling Epithelial Adherens Junction Signaling ErbB2-ErbB3 Signaling FAK Signaling FcÎ³ R…	miR-301b-3p	0.017	2.85	TargetScan Human	High (predicted)
PTP4A1	0.0539	-1.101	protein tyrosine phosphatase type IVA, member 1	Cancer,Dermatological Diseases and Conditions,Neurological Disease,Organismal Injury and Abnormalities,Reproductive System Disease	Cytoplasm	phosphatase	Protein Kinase A Signaling	miR-301b-3p	0.017	2.85	TargetScan Human	High (predicted)
PTPRG	0.00617	-1.124	protein tyrosine phosphatase, receptor type, G	Cancer,Gastrointestinal Disease,Organismal Injury and Abnormalities,Reproductive System Disease	Plasma Membrane	phosphatase	Protein Kinase A Signaling	miR-301b-3p	0.017	2.85	TargetScan Human	High (predicted)
PURG	0.022	-1.2	purine-rich element binding protein G	Cancer	Other	other		miR-301b-3p	0.017	2.85	TargetScan Human	High (predicted)
RAB1A	0.00968	-1.191	RAB1A, member RAS oncogene family	Cardiovascular Disease,Developmental Disorder,Neurological Disease,Organismal Injury and Abnormalities,Reproductive System Disease,Skeletal and Muscular Disorders	Cytoplasm	enzyme		miR-301b-3p	0.017	2.85	TargetScan Human	High (predicted)
RAB5A	0.0102	-1.125	RAB5A, member RAS oncogene family	Dermatological Diseases and Conditions,Hereditary Disorder,Infectious Disease,Inflammatory Response,Neurological Disease,Psychological Disorders,Reproductive System Disease,Skeletal and Muscular Disorders	Cytoplasm	enzyme	Amyotrophic Lateral Sclerosis Signaling Caveolar-mediated Endocytosis Signaling Clathrin-mediated Endocytosis Signaling Macropinocytosis Signaling Remodeling of Epithelial Adherens Junctions	miR-301b-3p	0.017	2.85	TargetScan Human	High (predicted)
RALGAPA2	0.0146	-1.147	Ral GTPase activating protein, alpha subunit 2 (catalytic)	Cancer,Organismal Injury and Abnormalities,Renal and Urological Disease,Reproductive System Disease,Respiratory Disease,Tumor Morphology	Cytoplasm	other		miR-301b-3p	0.017	2.85	TargetScan Human	High (predicted)
RBFOX2	0.0164	-1.067	RNA binding protein, fox-1 homolog (C. elegans) 2	Cancer,Organismal Injury and Abnormalities,Reproductive System Disease	Nucleus	transcription regulator	Estrogen Receptor Signaling	miR-301b-3p	0.017	2.85	TargetScan Human	High (predicted)
RBM20	0.00782	-1.084	RNA binding motif protein 20	Cancer,Cardiovascular Disease,Organismal Injury and Abnormalities,Reproductive System Disease	Nucleus	other		miR-301b-3p	0.017	2.85	TargetScan Human	High (predicted)
REEP1	0.0105	-1.184	receptor accessory protein 1	Cancer,Dermatological Diseases and Conditions,Hereditary Disorder,Neurological Disease,Organismal Injury and Abnormalities,Skeletal and Muscular Disorders	Cytoplasm	other		miR-301b-3p	0.017	2.85	TargetScan Human	High (predicted)
RNF2	0.0929	-1.039	ring finger protein 2	Cancer,Developmental Disorder,Neurological Disease,Organismal Injury and Abnormalities,Skeletal and Muscular Disorders	Nucleus	transcription regulator		miR-301b-3p	0.017	2.85	TargetScan Human	High (predicted)
ROCK2	0.0106	-1.17	Rho-associated, coiled-coil containing protein kinase 2	Cancer,Cardiovascular Disease,Developmental Disorder,Gastrointestinal Disease,Hematological Disease,Hereditary Disorder,Immunological Disease,Neurological Disease,Organismal Injury and Abnormalities,Psychological Disorders,Reproductive System Disease,Skeletal and Muscular Disorders	Cytoplasm	kinase	Actin Cytoskeleton Signaling Actin Nucleation by ARP-WASP Complex Axonal Guidance Signaling Breast Cancer Regulation by Stathmin1 CCR3 Signaling in Eosinophils CXCR4 Signaling Cardiac Hypertrophy Signaling Chemokine Signaling Cholecystokinin/Gastrin-mediated Signaling Ephrin A Signaling Ephrin B Signaling Ephrin Receptor Signaling GÎ±12/13 Signaling GÎ±q Signaling IL-8 Signaling Leukocyte Extrava…	miR-301b-3p	0.017	2.85	TargetScan Human	High (predicted)
RUNX3	0.00955	-1.108	runt-related transcription factor 3	Cancer,Cardiovascular Disease,Connective Tissue Disorders,Dermatological Diseases and Conditions,Endocrine System Disorders,Gastrointestinal Disease,Hematological Disease,Hypersensitivity Response,Immunological Disease,Inflammatory Disease,Inflammatory Response,Metabolic Disease,Neurological Disease,Organismal Injury and Abnormalities,Renal and Urological Disease,Reproductive System Disease,Respi…	Nucleus	transcription regulator	TGF-Î² Signaling	miR-301b-3p	0.017	2.85	TargetScan Human	High (predicted)
SBF2	0.05	-1.083	SET binding factor 2	Cancer,Cardiovascular Disease,Endocrine System Disorders,Gastrointestinal Disease,Hereditary Disorder,Infectious Disease,Metabolic Disease,Neurological Disease,Ophthalmic Disease,Organismal Injury and Abnormalities,Reproductive System Disease,Skeletal and Muscular Disorders	Cytoplasm	other		miR-301b-3p	0.017	2.85	TargetScan Human	High (predicted)
SGTB	0.0673	-1.149	small glutamine-rich tetratricopeptide repeat (TPR)-containing, beta	Cancer,Gastrointestinal Disease,Hepatic System Disease,Hereditary Disorder,Neurological Disease,Psychological Disorders,Skeletal and Muscular Disorders	Other	other		miR-301b-3p	0.017	2.85	TargetScan Human	High (predicted)
SH3PXD2A	0.0908	-1.156	SH3 and PX domains 2A	Cancer,Organismal Injury and Abnormalities,Reproductive System Disease	Cytoplasm	other		miR-301b-3p	0.017	2.85	TargetScan Human	High (predicted)
SLC24A2	0.0549	-1.2	solute carrier family 24 (sodium/potassium/calcium exchanger), member 2	Cancer,Cardiovascular Disease,Hematological Disease,Immunological Disease,Organismal Injury and Abnormalities,Reproductive System Disease	Plasma Membrane	transporter		miR-301b-3p	0.017	2.85	TargetScan Human	High (predicted)
SNX27	0.017	-1.066	sorting nexin family member 27	Cancer,Developmental Disorder,Hereditary Disorder,Neurological Disease,Nutritional Disease,Organismal Injury and Abnormalities,Psychological Disorders,Reproductive System Disease	Cytoplasm	other		miR-301b-3p	0.017	2.85	TargetScan Human	High (predicted)
SOS2	0.0168	-1.109	son of sevenless homolog 2 (Drosophila)	Cancer,Gastrointestinal Disease,Immunological Disease,Inflammatory Response,Organismal Injury and Abnormalities,Reproductive System Disease	Cytoplasm	other	Actin Cytoskeleton Signaling Actin Nucleation by ARP-WASP Complex Acute Myeloid Leukemia Signaling Acute Phase Response Signaling Aldosterone Signaling in Epithelial Cells Axonal Guidance Signaling B Cell Receptor Signaling Breast Cancer Regulation by Stathmin1 CREB Signaling in Neurons Cholecystokinin/Gastrin-mediated Signaling Chronic Myeloid Leukemia Signaling Colorectal Cancer Metastasis Sign…	miR-301b-3p	0.017	2.85	TargetScan Human	High (predicted)
SPRED1	0.0628	-1.109	sprouty-related, EVH1 domain containing 1	Cancer,Cardiovascular Disease,Connective Tissue Disorders,Dermatological Diseases and Conditions,Developmental Disorder,Endocrine System Disorders,Gastrointestinal Disease,Hereditary Disorder,Hypersensitivity Response,Immunological Disease,Inflammatory Disease,Metabolic Disease,Neurological Disease,Organismal Injury and Abnormalities,Respiratory Disease	Plasma Membrane	other		miR-301b-3p	0.017	2.85	TargetScan Human	High (predicted)
STEAP4	0.0168	-1.083	STEAP family member 4	Cancer,Connective Tissue Disorders,Endocrine System Disorders,Gastrointestinal Disease,Hematological Disease,Hepatic System Disease,Immunological Disease,Inflammatory Disease,Inflammatory Response,Metabolic Disease,Organismal Injury and Abnormalities,Skeletal and Muscular Disorders	Plasma Membrane	enzyme		miR-301b-3p	0.017	2.85	TargetScan Human	High (predicted)
SYT10	0.0322	-1.362	synaptotagmin X	Cancer,Gastrointestinal Disease	Cytoplasm	transporter		miR-301b-3p	0.017	2.85	TargetScan Human	High (predicted)
TBL1XR1	0.0861	-1.076	transducin (beta)-like 1 X-linked receptor 1	Cancer,Gastrointestinal Disease,Organismal Injury and Abnormalities,Reproductive System Disease	Nucleus	transcription regulator	TR/RXR Activation	miR-301b-3p	0.017	2.85	TargetScan Human	High (predicted)
TBPL1	0.0107	-1.161	TBP-like 1	Organismal Injury and Abnormalities,Reproductive System Disease	Nucleus	transcription regulator		miR-301b-3p	0.017	2.85	TargetScan Human	High (predicted)
TNRC6B	0.00762	-1.202	trinucleotide repeat containing 6B	Cancer,Connective Tissue Disorders,Gastrointestinal Disease,Hepatic System Disease,Immunological Disease,Inflammatory Disease,Organismal Injury and Abnormalities,Reproductive System Disease,Respiratory Disease,Skeletal and Muscular Disorders	Other	other		miR-301b-3p	0.017	2.85	TargetScan Human	High (predicted)
TRIM23	0.0458	-1.078	tripartite motif containing 23	Cancer,Gastrointestinal Disease	Nucleus	enzyme		miR-301b-3p	0.017	2.85	TargetScan Human	High (predicted)
UBXN2B	0.0311	-1.105	UBX domain protein 2B	Cancer,Hematological Disease,Immunological Disease	Other	other		miR-301b-3p	0.017	2.85	TargetScan Human	High (predicted)
UCP3	0.00327	-1.154	uncoupling protein 3 (mitochondrial, proton carrier)	Cancer,Connective Tissue Disorders,Endocrine System Disorders,Gastrointestinal Disease,Hematological Disease,Metabolic Disease,Nutritional Disease,Psychological Disorders,Respiratory Disease	Cytoplasm	transporter	TR/RXR Activation	miR-301b-3p	0.017	2.85	TargetScan Human	High (predicted)
USP13	0.038	-1.221	ubiquitin specific peptidase 13 (isopeptidase T-3)	Cancer,Gastrointestinal Disease,Hereditary Disorder,Infectious Disease,Neurological Disease,Psychological Disorders,Skeletal and Muscular Disorders	Other	peptidase	Protein Ubiquitination Pathway	miR-301b-3p	0.017	2.85	TargetScan Human	High (predicted)
WNT10A	0.0241	-1.177	wingless-type MMTV integration site family, member 10A	Cancer,Connective Tissue Disorders,Dental Disease,Dermatological Diseases and Conditions,Developmental Disorder,Gastrointestinal Disease,Hereditary Disorder,Immunological Disease,Infectious Disease,Inflammatory Disease,Neurological Disease,Organismal Injury and Abnormalities,Skeletal and Muscular Disorders	Extracellular Space	other	Axonal Guidance Signaling Basal Cell Carcinoma Signaling Colorectal Cancer Metastasis Signaling Glioblastoma Multiforme Signaling Human Embryonic Stem Cell Pluripotency Molecular Mechanisms of Cancer Ovarian Cancer Signaling Regulation of the Epithelial-Mesenchymal Transition Pathway Role of Macrophages, Fibroblasts and Endothelial Cells in Rheumatoid Arthritis Role of NANOG in Mammalian Embryoni…	miR-301b-3p	0.017	2.85	TargetScan Human	High (predicted)
ZC3H12C	0.0412	-1.087	zinc finger CCCH-type containing 12C	Cancer,Gastrointestinal Disease	Other	other		miR-301b-3p	0.017	2.85	TargetScan Human	High (predicted)
ZFAND5	0.0486	-1.124	zinc finger, AN1-type domain 5		Nucleus	other		miR-301b-3p	0.017	2.85	TargetScan Human	High (predicted)
ZNF148	0.041	-1.058	zinc finger protein 148	Cancer,Developmental Disorder,Gastrointestinal Disease,Infectious Disease,Inflammatory Disease,Inflammatory Response,Organismal Injury and Abnormalities,Renal and Urological Disease,Reproductive System Disease	Nucleus	transcription regulator		miR-301b-3p	0.017	2.85	TargetScan Human	High (predicted)
ADAM11	0.0748	1.139	ADAM metallopeptidase domain 11		Plasma Membrane	peptidase	Axonal Guidance Signaling	miR-221-3p	0.01	-1.27	TargetScan Human	High (predicted)
ANKRD52	0.0477	1.082	ankyrin repeat domain 52	Cancer,Organismal Injury and Abnormalities,Reproductive System Disease	Nucleus	transcription regulator		miR-221-3p	0.01	-1.27	TargetScan Human	High (predicted)
ANTXR2	0.0103	1.215	anthrax toxin receptor 2	Cancer,Cardiovascular Disease,Connective Tissue Disorders,Gastrointestinal Disease,Hepatic System Disease,Hereditary Disorder,Infectious Disease,Organismal Injury and Abnormalities,Reproductive System Disease	Plasma Membrane	transmembrane receptor		miR-221-3p	0.01	-1.27	TargetScan Human	High (predicted)
BAZ2B	0.00498	1.141	bromodomain adjacent to zinc finger domain, 2B	Cancer,Gastrointestinal Disease,Hepatic System Disease,Organismal Injury and Abnormalities,Reproductive System Disease	Extracellular Space	other		miR-221-3p	0.01	-1.27	TargetScan Human	High (predicted)
BRWD3	0.0685	1.126	bromodomain and WD repeat domain containing 3	Cancer,Dermatological Diseases and Conditions,Developmental Disorder,Gastrointestinal Disease,Hereditary Disorder,Neurological Disease,Organismal Injury and Abnormalities,Reproductive System Disease	Other	other		miR-221-3p	0.01	-1.27	TargetScan Human	High (predicted)
C3orf70	0.00465	1.099	chromosome 3 open reading frame 70		Other	other		miR-221-3p	0.01	-1.27	TargetScan Human	High (predicted)
CHSY1	0.0648	1.192	chondroitin sulfate synthase 1	Auditory Disease,Cancer,Connective Tissue Disorders,Developmental Disorder,Gastrointestinal Disease,Hereditary Disorder,Inflammatory Disease,Neurological Disease,Ophthalmic Disease,Organismal Injury and Abnormalities,Skeletal and Muscular Disorders	Cytoplasm	enzyme	Chondroitin Sulfate Biosynthesis Chondroitin Sulfate Biosynthesis (Late Stages) Chondroitin and Dermatan Biosynthesis Dermatan Sulfate Biosynthesis	miR-221-3p	0.01	-1.27	TargetScan Human	High (predicted)
CMIP	0.00307	1.181	c-Maf inducing protein	Cancer,Hematological Disease,Immunological Disease,Organismal Injury and Abnormalities,Renal and Urological Disease	Cytoplasm	other		miR-221-3p	0.01	-1.27	TargetScan Human	High (predicted)
DDIT4	0.0135	1.274	DNA-damage-inducible transcript 4	Cancer,Neurological Disease,Organismal Injury and Abnormalities,Reproductive System Disease,Tumor Morphology	Cytoplasm	other	mTOR Signaling	miR-221-3p	0.01	-1.27	Ingenuity Expert Findings,TargetScan Human,miRecords	Experimentally Observed,High (predicted)
EFCAB14	0.0381	1.22	EF-hand calcium binding domain 14		Other	other		miR-221-3p	0.01	-1.27	TargetScan Human	High (predicted)
FKBP9	0.0459	1.326	FK506 binding protein 9, 63 kDa	Cancer,Gastrointestinal Disease,Neurological Disease,Organismal Injury and Abnormalities,Renal and Urological Disease,Reproductive System Disease	Cytoplasm	enzyme		miR-221-3p	0.01	-1.27	TargetScan Human	High (predicted)
FNDC3B	0.0235	1.232	fibronectin type III domain containing 3B	Cancer,Cardiovascular Disease,Gastrointestinal Disease,Neurological Disease,Organismal Injury and Abnormalities,Psychological Disorders,Reproductive System Disease	Cytoplasm	other		miR-221-3p	0.01	-1.27	TargetScan Human	High (predicted)
FOS	0.0396	1.244	FBJ murine osteosarcoma viral oncogene homolog	Cancer,Cardiovascular Disease,Connective Tissue Disorders,Dermatological Diseases and Conditions,Developmental Disorder,Endocrine System Disorders,Gastrointestinal Disease,Hepatic System Disease,Hereditary Disorder,Hypersensitivity Response,Immunological Disease,Infectious Disease,Inflammatory Disease,Inflammatory Response,Metabolic Disease,Neurological Disease,Nutritional Disease,Organismal Inju…	Nucleus	transcription regulator	14-3-3-mediated Signaling Acute Phase Response Signaling April Mediated Signaling Aryl Hydrocarbon Receptor Signaling B Cell Activating Factor Signaling CCR5 Signaling in Macrophages CD27 Signaling in Lymphocytes CD28 Signaling in T Helper Cells CD40 Signaling CXCR4 Signaling Cdc42 Signaling Ceramide Signaling Chemokine Signaling Cholecystokinin/Gastrin-mediated Signaling Colorectal Cancer Metast…	miR-221-3p	0.01	-1.27	TargetScan Human,miRecords	Experimentally Observed,High (predicted)
GNAI2	0.0357	1.094	guanine nucleotide binding protein (G protein), alpha inhibiting activity polypeptide 2	Cancer,Cardiovascular Disease,Connective Tissue Disorders,Dermatological Diseases and Conditions,Developmental Disorder,Endocrine System Disorders,Gastrointestinal Disease,Hematological Disease,Hereditary Disorder,Hypersensitivity Response,Immunological Disease,Infectious Disease,Inflammatory Disease,Inflammatory Response,Metabolic Disease,Nutritional Disease,Organismal Injury and Abnormalities,P…	Plasma Membrane	other	Agranulocyte Adhesion and Diapedesis Androgen Signaling Axonal Guidance Signaling Breast Cancer Regulation by Stathmin1 CCR3 Signaling in Eosinophils CCR5 Signaling in Macrophages CREB Signaling in Neurons CXCR4 Signaling Cardiac Hypertrophy Signaling Chemokine Signaling Corticotropin Releasing Hormone Signaling Dopamine-DARPP32 Feedback in cAMP Signaling Endothelin-1 Signaling Ephrin B Signaling…	miR-221-3p	0.01	-1.27	TargetScan Human	High (predicted)
H3F3A/H3F3B	0.0426	1.088	H3 histone, family 3A	Cancer,Connective Tissue Disorders,Dermatological Diseases and Conditions,Developmental Disorder,Gastrointestinal Disease,Immunological Disease,Infectious Disease,Inflammatory Disease,Inflammatory Response,Neurological Disease,Organismal Injury and Abnormalities,Psychological Disorders,Renal and Urological Disease,Reproductive System Disease,Skeletal and Muscular Disorders	Nucleus	other	ERK/MAPK Signaling Estrogen Receptor Signaling Protein Kinase A Signaling UVB-Induced MAPK Signaling p38 MAPK Signaling	miR-221-3p	0.01	-1.27	TargetScan Human	High (predicted)
HIPK1	0.0833	1.105	homeodomain interacting protein kinase 1	Cancer,Connective Tissue Disorders,Dermatological Diseases and Conditions,Developmental Disorder,Endocrine System Disorders,Gastrointestinal Disease,Immunological Disease,Infectious Disease,Metabolic Disease,Neurological Disease,Organismal Injury and Abnormalities,Reproductive System Disease,Skeletal and Muscular Disorders,Tumor Morphology	Nucleus	kinase	Pyridoxal 5'-phosphate Salvage Pathway Salvage Pathways of Pyrimidine Ribonucleotides	miR-221-3p	0.01	-1.27	TargetScan Human	High (predicted)
HIPK2	0.0224	1.133	homeodomain interacting protein kinase 2	Cancer,Connective Tissue Disorders,Developmental Disorder,Gastrointestinal Disease,Neurological Disease,Nutritional Disease,Organismal Injury and Abnormalities,Reproductive System Disease,Respiratory Disease,Skeletal and Muscular Disorders,Tumor Morphology	Nucleus	kinase	Cell Cycle: G2/M DNA Damage Checkpoint Regulation Molecular Mechanisms of Cancer p53 Signaling	miR-221-3p	0.01	-1.27	TargetScan Human	High (predicted)
HTT	0.0656	1.076	huntingtin	Cancer,Cardiovascular Disease,Connective Tissue Disorders,Dermatological Diseases and Conditions,Developmental Disorder,Endocrine System Disorders,Gastrointestinal Disease,Hematological Disease,Hepatic System Disease,Hereditary Disorder,Immunological Disease,Inflammatory Disease,Inflammatory Response,Metabolic Disease,Neurological Disease,Nutritional Disease,Ophthalmic Disease,Organismal Injury a…	Cytoplasm	transcription regulator	Huntington's Disease Signaling	miR-221-3p	0.01	-1.27	TargetScan Human	High (predicted)
ITGA3	0.0051	1.224	integrin, alpha 3 (antigen CD49C, alpha 3 subunit of VLA-3 receptor)	Cancer,Connective Tissue Disorders,Dermatological Diseases and Conditions,Developmental Disorder,Endocrine System Disorders,Gastrointestinal Disease,Hematological Disease,Hereditary Disorder,Immunological Disease,Infectious Disease,Inflammatory Response,Organismal Injury and Abnormalities,Renal and Urological Disease,Reproductive System Disease,Respiratory Disease,Skeletal and Muscular Disorders	Plasma Membrane	other	Actin Cytoskeleton Signaling Actin Nucleation by ARP-WASP Complex Agranulocyte Adhesion and Diapedesis Agrin Interactions at Neuromuscular Junction Axonal Guidance Signaling CDK5 Signaling Caveolar-mediated Endocytosis Signaling Cdc42 Signaling ERK/MAPK Signaling Ephrin Receptor Signaling FAK Signaling Germ Cell-Sertoli Cell Junction Signaling Granulocyte Adhesion and Diapedesis HGF Signaling Int…	miR-221-3p	0.01	-1.27	TargetScan Human	High (predicted)
ITGB8	0.0333	1.198	integrin, beta 8	Cancer,Cardiovascular Disease,Connective Tissue Disorders,Developmental Disorder,Endocrine System Disorders,Gastrointestinal Disease,Immunological Disease,Inflammatory Disease,Inflammatory Response,Neurological Disease,Ophthalmic Disease,Organismal Injury and Abnormalities,Psychological Disorders,Reproductive System Disease,Skeletal and Muscular Disorders	Plasma Membrane	other	Caveolar-mediated Endocytosis Signaling Clathrin-mediated Endocytosis Signaling HER-2 Signaling in Breast Cancer ILK Signaling Integrin Signaling Macropinocytosis Signaling Paxillin Signaling Virus Entry via Endocytic Pathways	miR-221-3p	0.01	-1.27	TargetScan Human	High (predicted)
KBTBD6	0.0863	1.074	kelch repeat and BTB (POZ) domain containing 6	Cancer,Dermatological Diseases and Conditions,Gastrointestinal Disease,Organismal Injury and Abnormalities,Reproductive System Disease,Respiratory Disease	Other	other		miR-221-3p	0.01	-1.27	TargetScan Human	High (predicted)
LBR	0.0712	1.06	lamin B receptor	Cancer,Cardiovascular Disease,Connective Tissue Disorders,Dermatological Diseases and Conditions,Developmental Disorder,Gastrointestinal Disease,Hepatic System Disease,Hereditary Disorder,Inflammatory Disease,Organismal Injury and Abnormalities,Skeletal and Muscular Disorders	Nucleus	enzyme	Cholesterol Biosynthesis I Cholesterol Biosynthesis II (via 24,25-dihydrolanosterol) Cholesterol Biosynthesis III (via Desmosterol) Superpathway of Cholesterol Biosynthesis Zymosterol Biosynthesis	miR-221-3p	0.01	-1.27	TargetScan Human	High (predicted)
MEGF9	0.0585	1.093	multiple EGF-like-domains 9	Cancer,Gastrointestinal Disease,Hepatic System Disease,Organismal Injury and Abnormalities,Reproductive System Disease	Other	other		miR-221-3p	0.01	-1.27	TargetScan Human	High (predicted)
MIS12	0.0117	1.108	MIS12 kinetochore complex component	Cancer,Dermatological Diseases and Conditions	Nucleus	other		miR-221-3p	0.01	-1.27	TargetScan Human	High (predicted)
MON2	0.0043	1.074	MON2 homolog (S. cerevisiae)	Cancer,Infectious Disease,Neurological Disease,Organismal Injury and Abnormalities,Reproductive System Disease	Cytoplasm	other		miR-221-3p	0.01	-1.27	TargetScan Human	High (predicted)
MRPS7	0.0373	1.069	mitochondrial ribosomal protein S7		Cytoplasm	other		miR-221-3p	0.01	-1.27	TargetScan Human	High (predicted)
MYO10	0.0808	1.088	myosin X	Cancer,Cardiovascular Disease,Gastrointestinal Disease,Hepatic System Disease,Organismal Injury and Abnormalities,Reproductive System Disease	Cytoplasm	other		miR-221-3p	0.01	-1.27	TargetScan Human	High (predicted)
NDUFA1	0.0795	1.098	NADH dehydrogenase (ubiquinone) 1 alpha subcomplex, 1, 7.5kDa	Developmental Disorder,Hereditary Disorder,Metabolic Disease,Organismal Injury and Abnormalities,Renal and Urological Disease	Cytoplasm	enzyme	Mitochondrial Dysfunction Oxidative Phosphorylation	miR-221-3p	0.01	-1.27	TargetScan Human	High (predicted)
NGRN	0.09	1.061	neugrin, neurite outgrowth associated	Cardiovascular Disease,Hereditary Disorder,Neurological Disease,Psychological Disorders,Skeletal and Muscular Disorders	Nucleus	other		miR-221-3p	0.01	-1.27	TargetScan Human	High (predicted)
NRK	0.0122	1.063	Nik related kinase	Cancer,Gastrointestinal Disease,Organismal Injury and Abnormalities,Reproductive System Disease	Other	kinase		miR-221-3p	0.01	-1.27	TargetScan Human	High (predicted)
PDGFA	0.0113	1.113	platelet-derived growth factor alpha polypeptide	Cancer,Cardiovascular Disease,Connective Tissue Disorders,Dermatological Diseases and Conditions,Developmental Disorder,Gastrointestinal Disease,Hematological Disease,Inflammatory Disease,Inflammatory Response,Neurological Disease,Organismal Injury and Abnormalities,Reproductive System Disease,Respiratory Disease,Skeletal and Muscular Disorders	Extracellular Space	growth factor	Actin Cytoskeleton Signaling Atherosclerosis Signaling Axonal Guidance Signaling Clathrin-mediated Endocytosis Signaling Ephrin Receptor Signaling Glioblastoma Multiforme Signaling Glioma Signaling Hepatic Fibrosis / Hepatic Stellate Cell Activation Human Embryonic Stem Cell Pluripotency Macropinocytosis Signaling PAK Signaling PDGF Signaling PPAR Signaling Role of Macrophages, Fibroblasts and En…	miR-221-3p	0.01	-1.27	TargetScan Human	High (predicted)
PHF2	0.00181	1.08	PHD finger protein 2	Cancer,Gastrointestinal Disease,Infectious Disease,Organismal Injury and Abnormalities,Renal and Urological Disease	Nucleus	other		miR-221-3p	0.01	-1.27	TargetScan Human	High (predicted)
PKDCC	0.0106	1.3	protein kinase domain containing, cytoplasmic	Cancer,Dermatological Diseases and Conditions,Hematological Disease,Respiratory Disease	Cytoplasm	kinase		miR-221-3p	0.01	-1.27	TargetScan Human	High (predicted)
PPP1R15B	0.000883	1.142	protein phosphatase 1, regulatory subunit 15B	Hematological Disease,Infectious Disease,Reproductive System Disease	Cytoplasm	phosphatase		miR-221-3p	0.01	-1.27	TargetScan Human	High (predicted)
RAB18	0.000137	1.139	RAB18, member RAS oncogene family	Hereditary Disorder	Cytoplasm	enzyme		miR-221-3p	0.01	-1.27	TargetScan Human	High (predicted)
RANBP10	0.000781	1.156	RAN binding protein 10	Cancer,Organismal Injury and Abnormalities,Reproductive System Disease	Cytoplasm	other		miR-221-3p	0.01	-1.27	TargetScan Human	High (predicted)
RFX8	0.0681	1.088	RFX family member 8, lacking RFX DNA binding domain	Cancer	Other	other		miR-221-3p	0.01	-1.27	TargetScan Human	High (predicted)
SEMA3B	0.0457	1.083	sema domain, immunoglobulin domain (Ig), short basic domain, secreted, (semaphorin) 3B	Cancer,Cardiovascular Disease,Tumor Morphology	Extracellular Space	other	Axonal Guidance Signaling VDR/RXR Activation	miR-221-3p	0.01	-1.27	TargetScan Human	High (predicted)
SLAIN2	0.00241	1.113	SLAIN motif family, member 2	Cancer	Cytoplasm	other		miR-221-3p	0.01	-1.27	TargetScan Human	High (predicted)
SLC1A2	0.0809	1.068	solute carrier family 1 (glial high affinity glutamate transporter), member 2	Cardiovascular Disease,Connective Tissue Disorders,Developmental Disorder,Hereditary Disorder,Immunological Disease,Infectious Disease,Inflammatory Disease,Metabolic Disease,Neurological Disease,Ophthalmic Disease,Organismal Injury and Abnormalities,Psychological Disorders,Skeletal and Muscular Disorders	Plasma Membrane	transporter	Amyotrophic Lateral Sclerosis Signaling Glutamate Receptor Signaling	miR-221-3p	0.01	-1.27	TargetScan Human	High (predicted)
SOCS1	0.0826	1.086	suppressor of cytokine signaling 1	Antimicrobial Response,Cancer,Cardiovascular Disease,Connective Tissue Disorders,Dermatological Diseases and Conditions,Developmental Disorder,Endocrine System Disorders,Gastrointestinal Disease,Hematological Disease,Hepatic System Disease,Hereditary Disorder,Hypersensitivity Response,Immunological Disease,Infectious Disease,Inflammatory Disease,Inflammatory Response,Metabolic Disease,Neurologica…	Cytoplasm	other	Acute Phase Response Signaling Erythropoietin Signaling Growth Hormone Signaling IGF-1 Signaling IL-2 Signaling IL-4 Signaling IL-6 Signaling Interferon Signaling JAK/Stat Signaling Prolactin Signaling Role of JAK family kinases in IL-6-type Cytokine Signaling Role of JAK1 and JAK3 in Î³c Cytokine Signaling Role of JAK1, JAK2 and TYK2 in Interferon Signaling Role of JAK2 in Hormone-like Cytokine …	miR-221-3p	0.01	-1.27	TargetScan Human	High (predicted)
SOD2	0.0831	1.065	superoxide dismutase 2, mitochondrial	Cancer,Cardiovascular Disease,Connective Tissue Disorders,Dermatological Diseases and Conditions,Developmental Disorder,Endocrine System Disorders,Gastrointestinal Disease,Hematological Disease,Hepatic System Disease,Hereditary Disorder,Immunological Disease,Infectious Disease,Inflammatory Disease,Inflammatory Response,Metabolic Disease,Neurological Disease,Organismal Injury and Abnormalities,Psy…	Cytoplasm	enzyme	Acute Phase Response Signaling Mitochondrial Dysfunction NRF2-mediated Oxidative Stress Response PEDF Signaling Superoxide Radicals Degradation	miR-221-3p	0.01	-1.27	TargetScan Human,miRecords	Experimentally Observed,High (predicted)
SOX10	0.0399	1.133	SRY (sex determining region Y)-box 10	Cancer,Dermatological Diseases and Conditions,Developmental Disorder,Gastrointestinal Disease,Hepatic System Disease,Hereditary Disorder,Neurological Disease,Psychological Disorders	Nucleus	transcription regulator	Melanocyte Development and Pigmentation Signaling Wnt/Î²-catenin Signaling	miR-221-3p	0.01	-1.27	TargetScan Human	High (predicted)
SRSF2	0.00574	1.153	serine/arginine-rich splicing factor 2	Cancer,Cardiovascular Disease,Hematological Disease,Hereditary Disorder,Immunological Disease,Infectious Disease,Neurological Disease,Organismal Injury and Abnormalities,Renal and Urological Disease,Reproductive System Disease,Skeletal and Muscular Disorders	Nucleus	transcription regulator		miR-221-3p	0.01	-1.27	TargetScan Human	High (predicted)
STK24	0.0728	1.045	serine/threonine kinase 24	Cancer,Cardiovascular Disease,Organismal Injury and Abnormalities,Reproductive System Disease,Skeletal and Muscular Disorders	Cytoplasm	kinase		miR-221-3p	0.01	-1.27	TargetScan Human	High (predicted)
TBC1D22B	0.00106	1.11	TBC1 domain family, member 22B		Other	other		miR-221-3p	0.01	-1.27	TargetScan Human	High (predicted)
TIMP2	0.0193	1.156	TIMP metallopeptidase inhibitor 2	Cancer,Cardiovascular Disease,Connective Tissue Disorders,Dermatological Diseases and Conditions,Developmental Disorder,Endocrine System Disorders,Gastrointestinal Disease,Hematological Disease,Hepatic System Disease,Hereditary Disorder,Hypersensitivity Response,Immunological Disease,Infectious Disease,Inflammatory Disease,Inflammatory Response,Metabolic Disease,Nutritional Disease,Ophthalmic Dis…	Extracellular Space	other	Glioma Invasiveness Signaling Hepatic Fibrosis / Hepatic Stellate Cell Activation Inhibition of Matrix Metalloproteases Leukocyte Extravasation Signaling	miR-221-3p	0.01	-1.27	TargetScan Human	High (predicted)
TIMP3	0.0981	1.307	TIMP metallopeptidase inhibitor 3	Cancer,Cardiovascular Disease,Connective Tissue Disorders,Dermatological Diseases and Conditions,Developmental Disorder,Endocrine System Disorders,Gastrointestinal Disease,Hepatic System Disease,Hereditary Disorder,Inflammatory Disease,Inflammatory Response,Metabolic Disease,Neurological Disease,Ophthalmic Disease,Organismal Injury and Abnormalities,Psychological Disorders,Renal and Urological Di…	Extracellular Space	other	Glioma Invasiveness Signaling Inhibition of Matrix Metalloproteases Leukocyte Extravasation Signaling Oncostatin M Signaling	miR-221-3p	0.01	-1.27	Ingenuity Expert Findings,TargetScan Human	Experimentally Observed,High (predicted)
TLE3	0.0696	1.109	transducin-like enhancer of split 3	Cancer,Dermatological Diseases and Conditions	Nucleus	other	Wnt/Î²-catenin Signaling	miR-221-3p	0.01	-1.27	TargetScan Human	High (predicted)
TRPS1	0.0987	1.118	trichorhinophalangeal syndrome I	Cancer,Connective Tissue Disorders,Dental Disease,Dermatological Diseases and Conditions,Developmental Disorder,Gastrointestinal Disease,Hereditary Disorder,Neurological Disease,Organismal Injury and Abnormalities,Reproductive System Disease,Respiratory Disease,Skeletal and Muscular Disorders	Nucleus	transcription regulator		miR-221-3p	0.01	-1.27	TargetScan Human	High (predicted)
USP30	0.00118	1.175	ubiquitin specific peptidase 30	Cancer	Other	peptidase	Protein Ubiquitination Pathway	miR-221-3p	0.01	-1.27	TargetScan Human	High (predicted)
VAPB	0.0376	1.051	VAMP (vesicle-associated membrane protein)-associated protein B and C	Hereditary Disorder,Infectious Disease,Neurological Disease,Organismal Injury and Abnormalities,Skeletal and Muscular Disorders	Plasma Membrane	other		miR-221-3p	0.01	-1.27	TargetScan Human	High (predicted)
WSB2	0.0938	1.068	WD repeat and SOCS box containing 2	Cancer,Endocrine System Disorders,Gastrointestinal Disease,Metabolic Disease	Other	other		miR-221-3p	0.01	-1.27	TargetScan Human	High (predicted)
ZFP36	0.00378	1.333	ZFP36 ring finger protein	Cancer,Cardiovascular Disease,Connective Tissue Disorders,Dermatological Diseases and Conditions,Developmental Disorder,Endocrine System Disorders,Gastrointestinal Disease,Hematological Disease,Hepatic System Disease,Immunological Disease,Infectious Disease,Inflammatory Disease,Inflammatory Response,Metabolic Disease,Neurological Disease,Nutritional Disease,Ophthalmic Disease,Organismal Injury an…	Nucleus	transcription regulator		miR-221-3p	0.01	-1.27	TargetScan Human	High (predicted)
IKZF2	0.0948	1.145	IKAROS family zinc finger 2 (Helios)	Cancer,Hematological Disease,Immunological Disease,Infectious Disease,Neurological Disease,Organismal Injury and Abnormalities	Nucleus	transcription regulator		miR-299a-5p	0.049	-1.55	TargetScan Human	High (predicted)
MAEA	0.00168	1.169	macrophage erythroblast attacher	Cancer,Dermatological Diseases and Conditions,Inflammatory Response	Plasma Membrane	other		miR-299a-5p	0.049	-1.55	TargetScan Human	High (predicted)
SP1	0.024	1.145	Sp1 transcription factor	Cancer,Hereditary Disorder,Neurological Disease,Psychological Disorders,Skeletal and Muscular Disorders,Tumor Morphology	Nucleus	transcription regulator	Aryl Hydrocarbon Receptor Signaling ErbB2-ErbB3 Signaling Estrogen-Dependent Breast Cancer Signaling Gap Junction Signaling HMGB1 Signaling Huntington's Disease Signaling IL-10 Signaling Prolactin Signaling Telomerase Signaling VDR/RXR Activation	miR-299a-5p	0.049	-1.55	TargetScan Human	High (predicted)
ABHD4	0.0446	1.139	abhydrolase domain containing 4	Cardiovascular Disease,Organismal Injury and Abnormalities,Reproductive System Disease	Other	peptidase		miR-29c-3p	0.038	-1.18	TargetScan Human	High (predicted)
ABHD5	0.0366	1.178	abhydrolase domain containing 5	Cancer,Dermatological Diseases and Conditions,Developmental Disorder,Endocrine System Disorders,Gastrointestinal Disease,Hepatic System Disease,Hereditary Disorder,Metabolic Disease,Organismal Injury and Abnormalities,Skeletal and Muscular Disorders	Cytoplasm	enzyme	CDP-diacylglycerol Biosynthesis I Phosphatidylglycerol Biosynthesis II (Non-plastidic) Triacylglycerol Biosynthesis	miR-29c-3p	0.038	-1.18	TargetScan Human	High (predicted)
ACACA	0.0144	1.076	acetyl-CoA carboxylase alpha	Cancer,Cardiovascular Disease,Developmental Disorder,Endocrine System Disorders,Gastrointestinal Disease,Hepatic System Disease,Hereditary Disorder,Metabolic Disease,Organismal Injury and Abnormalities,Reproductive System Disease	Cytoplasm	enzyme	AMPK Signaling Biotin-carboxyl Carrier Protein Assembly LXR/RXR Activation TR/RXR Activation	miR-29c-3p	0.038	-1.18	TargetScan Human	High (predicted)
ADAMTS5	0.0547	1.18	ADAM metallopeptidase with thrombospondin type 1 motif, 5	Cancer,Connective Tissue Disorders,Gastrointestinal Disease,Infectious Disease,Inflammatory Disease,Neurological Disease,Organismal Injury and Abnormalities,Reproductive System Disease,Skeletal and Muscular Disorders	Extracellular Space	peptidase	Axonal Guidance Signaling Role of Osteoblasts, Osteoclasts and Chondrocytes in Rheumatoid Arthritis	miR-29c-3p	0.038	-1.18	TargetScan Human	High (predicted)
AFF4	0.0419	1.055	AF4/FMR2 family, member 4	Cancer,Developmental Disorder,Gastrointestinal Disease,Nutritional Disease,Organismal Injury and Abnormalities,Reproductive System Disease,Respiratory Disease	Nucleus	transcription regulator		miR-29c-3p	0.038	-1.18	TargetScan Human	High (predicted)
AQP4	0.0378	1.14	aquaporin 4	Auditory Disease,Cardiovascular Disease,Connective Tissue Disorders,Developmental Disorder,Hematological Disease,Hereditary Disorder,Immunological Disease,Infectious Disease,Inflammatory Disease,Inflammatory Response,Neurological Disease,Ophthalmic Disease,Organismal Injury and Abnormalities,Psychological Disorders,Renal and Urological Disease,Reproductive System Disease,Skeletal and Muscular Dis…	Plasma Membrane	transporter	eNOS Signaling	miR-29c-3p	0.038	-1.18	TargetScan Human	High (predicted)
ARF5	0.0747	1.098	ADP-ribosylation factor 5		Cytoplasm	enzyme	Integrin Signaling	miR-29c-3p	0.038	-1.18	TargetScan Human	High (predicted)
ARFGEF2	0.0296	1.143	ADP-ribosylation factor guanine nucleotide-exchange factor 2 (brefeldin A-inhibited)	Cancer,Connective Tissue Disorders,Developmental Disorder,Gastrointestinal Disease,Hereditary Disorder,Neurological Disease,Organismal Injury and Abnormalities,Reproductive System Disease,Skeletal and Muscular Disorders	Cytoplasm	other		miR-29c-3p	0.038	-1.18	TargetScan Human	High (predicted)
ARHGEF10	0.0886	1.157	Rho guanine nucleotide exchange factor (GEF) 10	Cancer,Cardiovascular Disease,Gastrointestinal Disease,Hereditary Disorder,Neurological Disease,Organismal Injury and Abnormalities,Psychological Disorders,Reproductive System Disease	Cytoplasm	enzyme	Breast Cancer Regulation by Stathmin1 Molecular Mechanisms of Cancer Phospholipase C Signaling Reelin Signaling in Neurons RhoGDI Signaling Signaling by Rho Family GTPases Thrombin Signaling	miR-29c-3p	0.038	-1.18	TargetScan Human	High (predicted)
ARRDC3	0.0272	1.171	arrestin domain containing 3	Cancer,Gastrointestinal Disease,Infectious Disease,Neurological Disease,Organismal Injury and Abnormalities,Reproductive System Disease,Tumor Morphology	Plasma Membrane	other		miR-29c-3p	0.038	-1.18	TargetScan Human	High (predicted)
ARSB	0.0214	1.065	arylsulfatase B	Cancer,Cardiovascular Disease,Developmental Disorder,Hematological Disease,Hereditary Disorder,Metabolic Disease,Neurological Disease,Organismal Injury and Abnormalities	Cytoplasm	enzyme	Chondroitin Sulfate Degradation (Metazoa)	miR-29c-3p	0.038	-1.18	TargetScan Human	High (predicted)
ARVCF	0.00484	1.12	armadillo repeat gene deleted in velocardiofacial syndrome	Cancer	Plasma Membrane	other		miR-29c-3p	0.038	-1.18	TargetScan Human	High (predicted)
ATP7A	0.0305	1.185	ATPase, Cu++ transporting, alpha polypeptide	Connective Tissue Disorders,Dermatological Diseases and Conditions,Developmental Disorder,Hereditary Disorder,Inflammatory Response,Metabolic Disease,Neurological Disease,Organismal Injury and Abnormalities,Skeletal and Muscular Disorders	Plasma Membrane	transporter		miR-29c-3p	0.038	-1.18	TargetScan Human	High (predicted)
ATRN	0.00826	1.052	attractin	Cancer,Gastrointestinal Disease,Hematological Disease,Immunological Disease,Inflammatory Response,Nutritional Disease,Organismal Injury and Abnormalities,Reproductive System Disease	Extracellular Space	other		miR-29c-3p	0.038	-1.18	TargetScan Human	High (predicted)
AUNIP	0.00532	1.121	aurora kinase A and ninein interacting protein		Cytoplasm	other		miR-29c-3p	0.038	-1.18	TargetScan Human	High (predicted)
BACE1	0.0674	1.08	beta-site APP-cleaving enzyme 1	Developmental Disorder,Hereditary Disorder,Metabolic Disease,Neurological Disease,Nutritional Disease,Ophthalmic Disease,Organismal Injury and Abnormalities,Psychological Disorders	Cytoplasm	peptidase	Amyloid Processing Mitochondrial Dysfunction	miR-29c-3p	0.038	-1.18	Ingenuity Expert Findings,TarBase,TargetScan Human,miRecords	Experimentally Observed,High (predicted)
BAK1	0.00463	1.134	BCL2-antagonist/killer 1	Antimicrobial Response,Auditory Disease,Cancer,Cardiovascular Disease,Connective Tissue Disorders,Dermatological Diseases and Conditions,Developmental Disorder,Gastrointestinal Disease,Hematological Disease,Hepatic System Disease,Hereditary Disorder,Immunological Disease,Infectious Disease,Inflammatory Disease,Inflammatory Response,Neurological Disease,Organismal Injury and Abnormalities,Renal an…	Cytoplasm	other	Apoptosis Signaling Induction of Apoptosis by HIV1 Interferon Signaling Molecular Mechanisms of Cancer	miR-29c-3p	0.038	-1.18	TargetScan Human	High (predicted)
BMP1	0.004	1.238	bone morphogenetic protein 1	Cancer,Cardiovascular Disease,Connective Tissue Disorders,Dermatological Diseases and Conditions,Developmental Disorder,Hematological Disease,Hereditary Disorder,Immunological Disease,Infectious Disease,Inflammatory Disease,Metabolic Disease,Organismal Injury and Abnormalities,Renal and Urological Disease,Skeletal and Muscular Disorders	Extracellular Space	peptidase	Axonal Guidance Signaling BMP signaling pathway Basal Cell Carcinoma Signaling Factors Promoting Cardiogenesis in Vertebrates Human Embryonic Stem Cell Pluripotency Molecular Mechanisms of Cancer Role of NANOG in Mammalian Embryonic Stem Cell Pluripotency Role of Osteoblasts, Osteoclasts and Chondrocytes in Rheumatoid Arthritis	miR-29c-3p	0.038	-1.18	TargetScan Human	High (predicted)
BRD3	0.0159	1.076	bromodomain containing 3	Cancer,Gastrointestinal Disease,Hematological Disease,Immunological Disease,Inflammatory Response,Organismal Injury and Abnormalities	Nucleus	kinase		miR-29c-3p	0.038	-1.18	TargetScan Human	High (predicted)
C11orf54	0.0315	1.163	chromosome 11 open reading frame 54	Cancer,Gastrointestinal Disease	Nucleus	other		miR-29c-3p	0.038	-1.18	TargetScan Human	High (predicted)
C15orf27	0.0234	1.188	chromosome 15 open reading frame 27	Cancer,Connective Tissue Disorders,Immunological Disease,Inflammatory Disease,Organismal Injury and Abnormalities,Renal and Urological Disease,Reproductive System Disease,Skeletal and Muscular Disorders	Other	other		miR-29c-3p	0.038	-1.18	TargetScan Human	High (predicted)
C5orf15	0.0385	1.124	chromosome 5 open reading frame 15	Cancer,Hematological Disease,Immunological Disease,Organismal Injury and Abnormalities	Other	other		miR-29c-3p	0.038	-1.18	TargetScan Human	High (predicted)
CACFD1	0.00179	1.155	calcium channel flower domain containing 1	Cancer	Other	other		miR-29c-3p	0.038	-1.18	TargetScan Human	High (predicted)
CASP7	0.0543	1.092	caspase 7, apoptosis-related cysteine peptidase	Cancer,Connective Tissue Disorders,Developmental Disorder,Gastrointestinal Disease,Hematological Disease,Hepatic System Disease,Hereditary Disorder,Immunological Disease,Inflammatory Disease,Inflammatory Response,Metabolic Disease,Neurological Disease,Organismal Injury and Abnormalities,Psychological Disorders,Skeletal and Muscular Disorders	Cytoplasm	peptidase	Amyotrophic Lateral Sclerosis Signaling Apoptosis Signaling Cytotoxic T Lymphocyte-mediated Apoptosis of Target Cells Death Receptor Signaling Endoplasmic Reticulum Stress Pathway Endothelin-1 Signaling Huntington's Disease Signaling Molecular Mechanisms of Cancer PEDF Signaling Sphingosine-1-phosphate Signaling TNFR1 Signaling TWEAK Signaling Tumoricidal Function of Hepatic Natural Killer Cells	miR-29c-3p	0.038	-1.18	TargetScan Human	High (predicted)
CCNJ	0.00966	1.131	cyclin J		Nucleus	other		miR-29c-3p	0.038	-1.18	TargetScan Human	High (predicted)
CLEC2L	0.061	1.115	C-type lectin domain family 2, member L		Other	other		miR-29c-3p	0.038	-1.18	TargetScan Human	High (predicted)
CLEC7A	0.0437	1.308	C-type lectin domain family 7, member A	Antimicrobial Response,Cancer,Dermatological Diseases and Conditions,Gastrointestinal Disease,Hereditary Disorder,Infectious Disease,Inflammatory Response,Organismal Injury and Abnormalities,Respiratory Disease	Plasma Membrane	transmembrane receptor	Role of Pattern Recognition Receptors in Recognition of Bacteria and Viruses	miR-29c-3p	0.038	-1.18	TargetScan Human	High (predicted),Moderate (predicted)
CLMN	0.00937	1.295	calmin (calponin-like, transmembrane)	Cancer,Organismal Injury and Abnormalities,Reproductive System Disease	Cytoplasm	other		miR-29c-3p	0.038	-1.18	TargetScan Human	High (predicted)
COL4A2	0.000254	1.128	collagen, type IV, alpha 2	Cancer,Connective Tissue Disorders,Dermatological Diseases and Conditions,Gastrointestinal Disease,Hematological Disease,Hepatic System Disease,Immunological Disease,Inflammatory Disease,Neurological Disease,Organismal Injury and Abnormalities,Psychological Disorders,Respiratory Disease,Skeletal and Muscular Disorders,Tumor Morphology	Extracellular Space	other	Hepatic Fibrosis / Hepatic Stellate Cell Activation	miR-29c-3p	0.038	-1.18	TarBase,TargetScan Human,miRecords	Experimentally Observed,High (predicted)
CTC1	0.00771	1.114	CTS telomere maintenance complex component 1	Cancer,Cardiovascular Disease,Hematological Disease,Hereditary Disorder,Neurological Disease,Ophthalmic Disease,Psychological Disorders	Nucleus	other		miR-29c-3p	0.038	-1.18	TargetScan Human	High (predicted)
DBT	0.0491	1.125	dihydrolipoamide branched chain transacylase E2	Developmental Disorder,Hereditary Disorder,Infectious Disease,Metabolic Disease,Organismal Injury and Abnormalities,Renal and Urological Disease,Respiratory Disease	Cytoplasm	enzyme	Acetyl-CoA Biosynthesis I (Pyruvate Dehydrogenase Complex) Branched-chain Î±-keto acid Dehydrogenase Complex Stearate Biosynthesis I (Animals) Triacylglycerol Biosynthesis Valine Degradation I	miR-29c-3p	0.038	-1.18	TargetScan Human	High (predicted)
DCAF5	0.0482	1.054	DDB1 and CUL4 associated factor 5	Cancer	Cytoplasm	other		miR-29c-3p	0.038	-1.18	TargetScan Human	High (predicted)
DEF8	0.0295	1.09	differentially expressed in FDCP 8 homolog (mouse)	Cancer	Other	other		miR-29c-3p	0.038	-1.18	TargetScan Human	High (predicted)
DIP2C	0.00672	1.167	DIP2 disco-interacting protein 2 homolog C (Drosophila)	Cancer,Connective Tissue Disorders,Endocrine System Disorders,Gastrointestinal Disease,Immunological Disease,Inflammatory Disease,Metabolic Disease,Neurological Disease,Psychological Disorders,Skeletal and Muscular Disorders	Other	other		miR-29c-3p	0.038	-1.18	TargetScan Human	High (predicted)
DNAJB2	0.0532	1.094	DnaJ (Hsp40) homolog, subfamily B, member 2	Hematological Disease,Hereditary Disorder,Infectious Disease,Neurological Disease,Organismal Injury and Abnormalities,Psychological Disorders,Renal and Urological Disease,Skeletal and Muscular Disorders	Nucleus	other	Aldosterone Signaling in Epithelial Cells NRF2-mediated Oxidative Stress Response Protein Ubiquitination Pathway	miR-29c-3p	0.038	-1.18	TargetScan Human	High (predicted)
DYNLT1	0.00122	1.371	dynein, light chain, Tctex-type 1	Hereditary Disorder,Neurological Disease,Psychological Disorders,Skeletal and Muscular Disorders	Cytoplasm	other		miR-29c-3p	0.038	-1.18	TargetScan Human	High (predicted)
EIF2S2	0.00186	1.161	eukaryotic translation initiation factor 2, subunit 2 beta, 38kDa	Cancer,Dermatological Diseases and Conditions,Organismal Injury and Abnormalities,Reproductive System Disease	Cytoplasm	translation regulator	EIF2 Signaling Regulation of eIF4 and p70S6K Signaling VEGF Signaling	miR-29c-3p	0.038	-1.18	TargetScan Human	High (predicted)
EML4	0.039	1.073	echinoderm microtubule associated protein like 4	Cancer,Gastrointestinal Disease	Cytoplasm	other		miR-29c-3p	0.038	-1.18	TargetScan Human	High (predicted)
ENAH	0.0771	1.093	enabled homolog (Drosophila)	Cancer,Endocrine System Disorders,Gastrointestinal Disease,Immunological Disease,Metabolic Disease,Organismal Injury and Abnormalities,Reproductive System Disease,Respiratory Disease,Tumor Morphology	Plasma Membrane	other	Netrin Signaling	miR-29c-3p	0.038	-1.18	TargetScan Human	High (predicted)
ERLIN2	0.0462	1.355	ER lipid raft associated 2	Cancer,Hereditary Disorder,Neurological Disease,Organismal Injury and Abnormalities,Reproductive System Disease,Skeletal and Muscular Disorders	Plasma Membrane	other		miR-29c-3p	0.038	-1.18	TargetScan Human	High (predicted)
F11R	0.0412	1.367	F11 receptor	Cancer,Connective Tissue Disorders,Gastrointestinal Disease,Hematological Disease,Hereditary Disorder,Immunological Disease,Infectious Disease,Inflammatory Disease,Inflammatory Response,Neurological Disease,Organismal Injury and Abnormalities,Psychological Disorders,Reproductive System Disease,Skeletal and Muscular Disorders	Plasma Membrane	other	Leukocyte Extravasation Signaling Sertoli Cell-Sertoli Cell Junction Signaling Tight Junction Signaling	miR-29c-3p	0.038	-1.18	TargetScan Human	High (predicted)
FAM101B	0.0781	1.093	family with sequence similarity 101, member B	Connective Tissue Disorders,Immunological Disease,Inflammatory Disease,Skeletal and Muscular Disorders	Other	other		miR-29c-3p	0.038	-1.18	TargetScan Human	High (predicted)
FRMD4A	0.0284	1.08	FERM domain containing 4A	Cancer,Cardiovascular Disease,Gastrointestinal Disease,Organismal Injury and Abnormalities	Plasma Membrane	other		miR-29c-3p	0.038	-1.18	TargetScan Human	High (predicted)
FZD4	0.0246	1.228	frizzled class receptor 4	Auditory Disease,Cancer,Cardiovascular Disease,Developmental Disorder,Gastrointestinal Disease,Hereditary Disorder,Neurological Disease,Ophthalmic Disease,Organismal Injury and Abnormalities,Reproductive System Disease	Plasma Membrane	G-protein coupled receptor	Axonal Guidance Signaling Basal Cell Carcinoma Signaling Colorectal Cancer Metastasis Signaling Factors Promoting Cardiogenesis in Vertebrates Glioblastoma Multiforme Signaling Human Embryonic Stem Cell Pluripotency Molecular Mechanisms of Cancer Mouse Embryonic Stem Cell Pluripotency Ovarian Cancer Signaling Regulation of the Epithelial-Mesenchymal Transition Pathway Role of Macrophages, Fibrobl…	miR-29c-3p	0.038	-1.18	TargetScan Human	High (predicted)
GNS	0.0084	1.083	glucosamine (N-acetyl)-6-sulfatase	Developmental Disorder,Hereditary Disorder,Metabolic Disease	Cytoplasm	enzyme		miR-29c-3p	0.038	-1.18	TargetScan Human	High (predicted)
GPI	0.0417	1.048	glucose-6-phosphate isomerase	Cancer,Connective Tissue Disorders,Developmental Disorder,Endocrine System Disorders,Gastrointestinal Disease,Hematological Disease,Hereditary Disorder,Infectious Disease,Inflammatory Disease,Inflammatory Response,Neurological Disease,Organismal Injury and Abnormalities,Psychological Disorders,Reproductive System Disease,Respiratory Disease,Skeletal and Muscular Disorders	Extracellular Space	enzyme	Colanic Acid Building Blocks Biosynthesis GDP-mannose Biosynthesis Gluconeogenesis I Glycolysis I UDP-N-acetyl-D-galactosamine Biosynthesis II	miR-29c-3p	0.038	-1.18	TargetScan Human	High (predicted)
HDGF	0.00303	1.09	hepatoma-derived growth factor	Cancer,Gastrointestinal Disease,Hepatic System Disease,Organismal Injury and Abnormalities,Tumor Morphology	Extracellular Space	growth factor		miR-29c-3p	0.038	-1.18	TargetScan Human	High (predicted)
HEYL	0.0326	1.163	hes-related family bHLH transcription factor with YRPW motif-like	Cancer,Hematological Disease,Organismal Injury and Abnormalities,Reproductive System Disease	Nucleus	transcription regulator		miR-29c-3p	0.038	-1.18	TargetScan Human	High (predicted)
HIF3A	0.00419	1.333	hypoxia inducible factor 3, alpha subunit	Cancer,Dermatological Diseases and Conditions,Organismal Injury and Abnormalities,Renal and Urological Disease	Nucleus	transcription regulator		miR-29c-3p	0.038	-1.18	TargetScan Human	High (predicted)
HIP1	0.022	1.139	huntingtin interacting protein 1	Cancer,Connective Tissue Disorders,Developmental Disorder,Hematological Disease,Hereditary Disorder,Immunological Disease,Infectious Disease,Neurological Disease,Nutritional Disease,Ophthalmic Disease,Organismal Injury and Abnormalities,Reproductive System Disease,Skeletal and Muscular Disorders	Cytoplasm	other	Clathrin-mediated Endocytosis Signaling Huntington's Disease Signaling	miR-29c-3p	0.038	-1.18	TargetScan Human	High (predicted)
HMGN3	0.0283	1.127	high mobility group nucleosomal binding domain 3	Organismal Injury and Abnormalities,Renal and Urological Disease	Nucleus	other		miR-29c-3p	0.038	-1.18	Ingenuity Expert Findings,TargetScan Human	Experimentally Observed,High (predicted)
HNRNPUL1	0.000254	1.085	heterogeneous nuclear ribonucleoprotein U-like 1	Antimicrobial Response,Cancer,Inflammatory Response,Organismal Injury and Abnormalities,Reproductive System Disease	Nucleus	other		miR-29c-3p	0.038	-1.18	TargetScan Human	High (predicted)
IGSF1	0.0704	1.349	immunoglobulin superfamily, member 1	Cancer,Endocrine System Disorders,Gastrointestinal Disease,Hereditary Disorder,Metabolic Disease,Organismal Injury and Abnormalities,Renal and Urological Disease,Reproductive System Disease	Plasma Membrane	other		miR-29c-3p	0.038	-1.18	TargetScan Human	High (predicted)
INO80D	0.0999	1.063	INO80 complex subunit D	Cancer,Organismal Injury and Abnormalities,Reproductive System Disease	Other	other		miR-29c-3p	0.038	-1.18	TargetScan Human	High (predicted)
INSIG1	0.0854	1.113	insulin induced gene 1	Cancer,Cardiovascular Disease,Connective Tissue Disorders,Dermatological Diseases and Conditions,Developmental Disorder,Gastrointestinal Disease,Hepatic System Disease,Inflammatory Response,Metabolic Disease,Organismal Injury and Abnormalities,Respiratory Disease,Skeletal and Muscular Disorders	Cytoplasm	other		miR-29c-3p	0.038	-1.18	TarBase,TargetScan Human	Experimentally Observed,High (predicted)
KCTD15	0.0573	1.157	potassium channel tetramerization domain containing 15	Cardiovascular Disease,Organismal Injury and Abnormalities,Reproductive System Disease	Other	ion channel		miR-29c-3p	0.038	-1.18	TargetScan Human	High (predicted)
KDM5A	0.044	1.064	lysine (K)-specific demethylase 5A	Cancer,Cardiovascular Disease,Developmental Disorder,Endocrine System Disorders,Gastrointestinal Disease,Inflammatory Response,Neurological Disease,Organismal Injury and Abnormalities,Psychological Disorders,Reproductive System Disease,Respiratory Disease	Nucleus	transcription regulator		miR-29c-3p	0.038	-1.18	TargetScan Human	High (predicted)
KDM5B	0.0431	1.085	lysine (K)-specific demethylase 5B	Cancer,Gastrointestinal Disease,Organismal Injury and Abnormalities,Reproductive System Disease	Nucleus	transcription regulator	Role of Oct4 in Mammalian Embryonic Stem Cell Pluripotency	miR-29c-3p	0.038	-1.18	TargetScan Human	High (predicted)
KDM6B	0.0146	1.145	lysine (K)-specific demethylase 6B	Cancer,Dermatological Diseases and Conditions,Hypersensitivity Response,Neurological Disease	Extracellular Space	other		miR-29c-3p	0.038	-1.18	TargetScan Human	High (predicted)
KIAA0355	9.66e-05	1.204	KIAA0355	Cancer,Gastrointestinal Disease	Extracellular Space	other		miR-29c-3p	0.038	-1.18	TargetScan Human	High (predicted)
KIAA1644	0.000806	1.232	KIAA1644		Other	other		miR-29c-3p	0.038	-1.18	TargetScan Human	High (predicted)
KIF24	0.0365	1.212	kinesin family member 24		Cytoplasm	other		miR-29c-3p	0.038	-1.18	TargetScan Human	High (predicted)
LDLRAP1	0.0969	1.241	low density lipoprotein receptor adaptor protein 1	Cancer,Cardiovascular Disease,Gastrointestinal Disease,Hereditary Disorder,Metabolic Disease,Neurological Disease,Psychological Disorders	Cytoplasm	transporter	Clathrin-mediated Endocytosis Signaling	miR-29c-3p	0.038	-1.18	TargetScan Human	High (predicted)
LIMS1	0.00792	1.176	LIM and senescent cell antigen-like domains 1	Cancer,Cardiovascular Disease,Developmental Disorder,Metabolic Disease,Neurological Disease,Organismal Injury and Abnormalities,Psychological Disorders	Plasma Membrane	other	ILK Signaling Integrin Signaling PI3K/AKT Signaling	miR-29c-3p	0.038	-1.18	TargetScan Human	High (predicted)
MAP4K4	0.01	1.153	mitogen-activated protein kinase kinase kinase kinase 4	Cancer,Cardiovascular Disease,Connective Tissue Disorders,Developmental Disorder,Gastrointestinal Disease,Hematological Disease,Hereditary Disorder,Immunological Disease,Infectious Disease,Inflammatory Disease,Neurological Disease,Organismal Injury and Abnormalities,Respiratory Disease,Skeletal and Muscular Disorders	Cytoplasm	kinase	Apoptosis Signaling Death Receptor Signaling Ephrin Receptor Signaling IL-10 Signaling IL-6 Signaling IL-8 Signaling NF-ÎºB Signaling PPAR Signaling PPARÎ±/RXRÎ± Activation SAPK/JNK Signaling Toll-like Receptor Signaling	miR-29c-3p	0.038	-1.18	TargetScan Human	High (predicted)
MGA	0.000596	1.065	MGA, MAX dimerization protein	Cancer,Endocrine System Disorders,Gastrointestinal Disease,Organismal Injury and Abnormalities,Reproductive System Disease	Nucleus	transcription regulator		miR-29c-3p	0.038	-1.18	TargetScan Human	High (predicted)
MLF1	0.0718	1.552	myeloid leukemia factor 1	Cancer,Dermatological Diseases and Conditions,Gastrointestinal Disease,Hematological Disease,Hereditary Disorder,Neurological Disease,Psychological Disorders,Skeletal and Muscular Disorders	Nucleus	other		miR-29c-3p	0.038	-1.18	Ingenuity Expert Findings,TargetScan Human	Experimentally Observed,High (predicted)
MS4A6A	0.0214	1.118	membrane-spanning 4-domains, subfamily A, member 6A	Cancer,Connective Tissue Disorders,Endocrine System Disorders,Gastrointestinal Disease,Immunological Disease,Inflammatory Disease,Metabolic Disease,Neurological Disease,Psychological Disorders,Skeletal and Muscular Disorders	Other	other		miR-29c-3p	0.038	-1.18	TargetScan Human	High (predicted)
MTMR4	0.0271	1.075	myotubularin related protein 4	Cancer,Hematological Disease,Hypersensitivity Response,Immunological Disease,Inflammatory Response,Organismal Injury and Abnormalities	Cytoplasm	phosphatase	3-phosphoinositide Biosynthesis 3-phosphoinositide Degradation D-myo-inositol (1,4,5,6)-Tetrakisphosphate Biosynthesis D-myo-inositol (3,4,5,6)-tetrakisphosphate Biosynthesis D-myo-inositol-5-phosphate Metabolism Superpathway of Inositol Phosphate Compounds	miR-29c-3p	0.038	-1.18	TargetScan Human	High (predicted)
MTSS1L	0.049	1.121	metastasis suppressor 1-like	Neurological Disease,Psychological Disorders	Other	other		miR-29c-3p	0.038	-1.18	TargetScan Human	High (predicted)
NAA60	0.0166	1.057	N(alpha)-acetyltransferase 60, NatF catalytic subunit		Cytoplasm	enzyme		miR-29c-3p	0.038	-1.18	TargetScan Human	High (predicted)
NCKAP5	0.0628	1.18	NCK-associated protein 5	Cancer,Organismal Injury and Abnormalities,Reproductive System Disease	Other	other		miR-29c-3p	0.038	-1.18	TargetScan Human	High (predicted)
NCOA3	0.000598	1.135	nuclear receptor coactivator 3	Cancer,Connective Tissue Disorders,Endocrine System Disorders,Gastrointestinal Disease,Hematological Disease,Hepatic System Disease,Immunological Disease,Infectious Disease,Metabolic Disease,Nutritional Disease,Organismal Injury and Abnormalities,Reproductive System Disease,Tumor Morphology	Nucleus	transcription regulator	Aryl Hydrocarbon Receptor Signaling Estrogen Receptor Signaling Glucocorticoid Receptor Signaling PPARÎ±/RXRÎ± Activation Role of Wnt/GSK-3Î² Signaling in the Pathogenesis of Influenza TR/RXR Activation VDR/RXR Activation	miR-29c-3p	0.038	-1.18	TargetScan Human	High (predicted)
NCOR2	0.00016	1.083	nuclear receptor corepressor 2	Cancer,Cardiovascular Disease,Developmental Disorder,Endocrine System Disorders,Gastrointestinal Disease,Immunological Disease,Infectious Disease,Inflammatory Response,Organismal Injury and Abnormalities,Reproductive System Disease,Tumor Morphology	Nucleus	transcription regulator	Aryl Hydrocarbon Receptor Signaling Estrogen Receptor Signaling Glucocorticoid Receptor Signaling Huntington's Disease Signaling LXR/RXR Activation PPAR Signaling PPARÎ±/RXRÎ± Activation RAR Activation TR/RXR Activation VDR/RXR Activation Xenobiotic Metabolism Signaling	miR-29c-3p	0.038	-1.18	TargetScan Human	High (predicted)
NDST1	0.0335	1.068	N-deacetylase/N-sulfotransferase (heparan glucosaminyl) 1	Cancer,Connective Tissue Disorders,Dental Disease,Dermatological Diseases and Conditions,Developmental Disorder,Endocrine System Disorders,Gastrointestinal Disease,Hematological Disease,Inflammatory Response,Neurological Disease,Ophthalmic Disease,Organismal Injury and Abnormalities,Reproductive System Disease,Respiratory Disease,Skeletal and Muscular Disorders	Cytoplasm	enzyme	Chondroitin Sulfate Biosynthesis Chondroitin Sulfate Biosynthesis (Late Stages) Dermatan Sulfate Biosynthesis Dermatan Sulfate Biosynthesis (Late Stages) Heparan Sulfate Biosynthesis Heparan Sulfate Biosynthesis (Late Stages) LPS/IL-1 Mediated Inhibition of RXR Function Triacylglycerol Degradation Xenobiotic Metabolism Signaling	miR-29c-3p	0.038	-1.18	TargetScan Human	High (predicted)
NEBL	0.0449	1.088	nebulette	Cancer,Cardiovascular Disease,Connective Tissue Disorders,Dermatological Diseases and Conditions,Endocrine System Disorders,Gastrointestinal Disease,Immunological Disease,Metabolic Disease,Organismal Injury and Abnormalities,Renal and Urological Disease	Plasma Membrane	other		miR-29c-3p	0.038	-1.18	TargetScan Human	High (predicted)
NID1	0.0259	1.261	nidogen 1	Cancer,Gastrointestinal Disease,Neurological Disease,Organismal Injury and Abnormalities,Psychological Disorders,Reproductive System Disease	Extracellular Space	other		miR-29c-3p	0.038	-1.18	TargetScan Human	High (predicted)
NLGN3	0.0315	1.089	neuroligin 3	Developmental Disorder,Hereditary Disorder,Infectious Disease,Neurological Disease,Organismal Injury and Abnormalities,Psychological Disorders,Renal and Urological Disease,Reproductive System Disease,Respiratory Disease	Plasma Membrane	enzyme		miR-29c-3p	0.038	-1.18	TargetScan Human	High (predicted)
NOTCH2	0.0778	1.618	notch 2	Cancer,Cardiovascular Disease,Connective Tissue Disorders,Dermatological Diseases and Conditions,Developmental Disorder,Endocrine System Disorders,Gastrointestinal Disease,Hematological Disease,Hepatic System Disease,Hereditary Disorder,Hypersensitivity Response,Immunological Disease,Inflammatory Disease,Inflammatory Response,Metabolic Disease,Neurological Disease,Ophthalmic Disease,Organismal In…	Plasma Membrane	transcription regulator	Epithelial Adherens Junction Signaling Notch Signaling Regulation of the Epithelial-Mesenchymal Transition Pathway	miR-29c-3p	0.038	-1.18	TargetScan Human	High (predicted)
NUP160	0.0448	1.071	nucleoporin 160kDa	Cancer,Gastrointestinal Disease,Infectious Disease,Reproductive System Disease	Nucleus	transporter		miR-29c-3p	0.038	-1.18	TargetScan Human	High (predicted)
OSBP	0.00967	1.077	oxysterol binding protein		Cytoplasm	other		miR-29c-3p	0.038	-1.18	TargetScan Human	High (predicted)
PAN2	0.0276	1.088	PAN2 poly(A) specific ribonuclease subunit	Cancer,Gastrointestinal Disease	Cytoplasm	peptidase	Protein Ubiquitination Pathway	miR-29c-3p	0.038	-1.18	TargetScan Human	High (predicted)
PDGFB	0.0545	1.172	platelet-derived growth factor beta polypeptide	Cancer,Cardiovascular Disease,Dermatological Diseases and Conditions,Developmental Disorder,Gastrointestinal Disease,Hematological Disease,Hepatic System Disease,Hereditary Disorder,Inflammatory Response,Metabolic Disease,Neurological Disease,Ophthalmic Disease,Organismal Injury and Abnormalities,Psychological Disorders,Renal and Urological Disease,Reproductive System Disease,Respiratory Disease,…	Extracellular Space	growth factor	Actin Cytoskeleton Signaling Atherosclerosis Signaling Axonal Guidance Signaling Clathrin-mediated Endocytosis Signaling Ephrin Receptor Signaling Glioblastoma Multiforme Signaling Glioma Signaling Hepatic Fibrosis / Hepatic Stellate Cell Activation Human Embryonic Stem Cell Pluripotency Integrin Signaling Macropinocytosis Signaling PAK Signaling PDGF Signaling PPAR Signaling Renal Cell Carcinoma…	miR-29c-3p	0.038	-1.18	TargetScan Human	High (predicted)
PDK4	0.000801	2.101	pyruvate dehydrogenase kinase, isozyme 4	Cancer,Connective Tissue Disorders,Dermatological Diseases and Conditions,Endocrine System Disorders,Gastrointestinal Disease,Hepatic System Disease,Immunological Disease,Inflammatory Disease,Inflammatory Response,Nutritional Disease,Organismal Injury and Abnormalities,Renal and Urological Disease,Reproductive System Disease,Respiratory Disease	Cytoplasm	kinase		miR-29c-3p	0.038	-1.18	TargetScan Human	High (predicted)
PER1	0.028	1.205	period circadian clock 1	Cancer,Cardiovascular Disease,Connective Tissue Disorders,Dermatological Diseases and Conditions,Hematological Disease,Immunological Disease,Inflammatory Disease,Inflammatory Response,Organismal Injury and Abnormalities,Reproductive System Disease,Skeletal and Muscular Disorders	Nucleus	other	Circadian Rhythm Signaling	miR-29c-3p	0.038	-1.18	TargetScan Human	High (predicted)
PER3	0.00966	1.181	period circadian clock 3	Cancer,Gastrointestinal Disease,Hepatic System Disease,Hereditary Disorder,Infectious Disease,Neurological Disease,Organismal Injury and Abnormalities,Psychological Disorders,Renal and Urological Disease,Reproductive System Disease	Nucleus	other	Circadian Rhythm Signaling	miR-29c-3p	0.038	-1.18	TargetScan Human	High (predicted)
PEX5	0.0183	1.105	peroxisomal biogenesis factor 5	Cancer,Developmental Disorder,Endocrine System Disorders,Gastrointestinal Disease,Hereditary Disorder,Metabolic Disease,Neurological Disease,Organismal Injury and Abnormalities,Psychological Disorders,Renal and Urological Disease,Respiratory Disease,Skeletal and Muscular Disorders	Cytoplasm	transmembrane receptor		miR-29c-3p	0.038	-1.18	TargetScan Human	High (predicted)
PHC1	0.0182	1.092	polyhomeotic homolog 1 (Drosophila)	Cancer,Cardiovascular Disease,Connective Tissue Disorders,Dermatological Diseases and Conditions,Developmental Disorder,Endocrine System Disorders,Gastrointestinal Disease,Hereditary Disorder,Inflammatory Disease,Neurological Disease,Organismal Injury and Abnormalities,Reproductive System Disease,Skeletal and Muscular Disorders	Nucleus	transcription regulator	Role of Oct4 in Mammalian Embryonic Stem Cell Pluripotency	miR-29c-3p	0.038	-1.18	TargetScan Human	High (predicted)
PHLPP2	0.00215	1.136	PH domain and leucine rich repeat protein phosphatase 2	Cancer,Metabolic Disease,Neurological Disease,Organismal Injury and Abnormalities,Psychological Disorders,Reproductive System Disease	Cytoplasm	enzyme		miR-29c-3p	0.038	-1.18	TargetScan Human	High (predicted)
PLEKHH2	0.0996	1.122	pleckstrin homology domain containing, family H (with MyTH4 domain) member 2	Cancer,Gastrointestinal Disease,Organismal Injury and Abnormalities,Reproductive System Disease	Cytoplasm	other		miR-29c-3p	0.038	-1.18	TargetScan Human	High (predicted)
PLSCR3	0.0856	1.064	phospholipid scramblase 3	Endocrine System Disorders,Metabolic Disease,Nutritional Disease	Plasma Membrane	enzyme		miR-29c-3p	0.038	-1.18	TargetScan Human	High (predicted)
PMP22	0.0728	1.223	peripheral myelin protein 22	Auditory Disease,Cancer,Cardiovascular Disease,Gastrointestinal Disease,Hereditary Disorder,Immunological Disease,Inflammatory Disease,Neurological Disease,Organismal Injury and Abnormalities,Psychological Disorders,Reproductive System Disease,Skeletal and Muscular Disorders	Plasma Membrane	other		miR-29c-3p	0.038	-1.18	TargetScan Human	High (predicted)
PPIC	0.0606	1.178	peptidylprolyl isomerase C (cyclophilin C)	Cancer	Cytoplasm	enzyme		miR-29c-3p	0.038	-1.18	Ingenuity Expert Findings,TargetScan Human	Experimentally Observed,High (predicted)
PRMT2	0.0872	1.078	protein arginine methyltransferase 2	Inflammatory Disease,Inflammatory Response,Respiratory Disease	Nucleus	enzyme	RAR Activation	miR-29c-3p	0.038	-1.18	TargetScan Human	High (predicted),Moderate (predicted)
PTHLH	0.0967	1.122	parathyroid hormone-like hormone	Cancer,Connective Tissue Disorders,Dermatological Diseases and Conditions,Developmental Disorder,Endocrine System Disorders,Gastrointestinal Disease,Hematological Disease,Hereditary Disorder,Inflammatory Response,Metabolic Disease,Organismal Injury and Abnormalities,Renal and Urological Disease,Reproductive System Disease,Respiratory Disease,Skeletal and Muscular Disorders,Tumor Morphology	Extracellular Space	other		miR-29c-3p	0.038	-1.18	TargetScan Human	High (predicted)
RALGPS1	0.00384	1.104	Ral GEF with PH domain and SH3 binding motif 1	Cancer,Organismal Injury and Abnormalities,Reproductive System Disease	Cytoplasm	other		miR-29c-3p	0.038	-1.18	TargetScan Human	High (predicted)
RCC2	0.0525	1.08	regulator of chromosome condensation 2		Nucleus	other		miR-29c-3p	0.038	-1.18	TargetScan Human	High (predicted)
RERE	0.0593	1.061	arginine-glutamic acid dipeptide (RE) repeats	Auditory Disease,Cancer,Cardiovascular Disease,Dermatological Diseases and Conditions,Developmental Disorder,Hereditary Disorder,Immunological Disease,Neurological Disease,Ophthalmic Disease,Organismal Injury and Abnormalities,Psychological Disorders,Renal and Urological Disease,Reproductive System Disease,Skeletal and Muscular Disorders	Nucleus	other		miR-29c-3p	0.038	-1.18	Ingenuity Expert Findings,TargetScan Human	Experimentally Observed,High (predicted)
RHBDD1	0.0838	1.171	rhomboid domain containing 1	Cancer,Gastrointestinal Disease	Extracellular Space	peptidase		miR-29c-3p	0.038	-1.18	TargetScan Human	High (predicted)
RNF144B	0.0322	1.111	ring finger protein 144B	Cancer,Endocrine System Disorders,Organismal Injury and Abnormalities,Reproductive System Disease	Other	enzyme		miR-29c-3p	0.038	-1.18	TargetScan Human	High (predicted)
SERINC5	0.0894	1.221	serine incorporator 5	Cancer	Plasma Membrane	transporter		miR-29c-3p	0.038	-1.18	TargetScan Human	High (predicted)
SETD5	0.0391	1.059	SET domain containing 5	Cancer,Developmental Disorder,Hereditary Disorder,Neurological Disease	Other	other		miR-29c-3p	0.038	-1.18	TargetScan Human	High (predicted)
SGCB	0.0823	1.101	sarcoglycan, beta (43kDa dystrophin-associated glycoprotein)	Cancer,Cardiovascular Disease,Developmental Disorder,Endocrine System Disorders,Hereditary Disorder,Inflammatory Disease,Inflammatory Response,Metabolic Disease,Nutritional Disease,Organismal Injury and Abnormalities,Skeletal and Muscular Disorders	Plasma Membrane	other		miR-29c-3p	0.038	-1.18	TargetScan Human	High (predicted)
SGK1	0.000886	1.569	serum/glucocorticoid regulated kinase 1	Cancer,Cardiovascular Disease,Dermatological Diseases and Conditions,Developmental Disorder,Gastrointestinal Disease,Hematological Disease,Hereditary Disorder,Immunological Disease,Infectious Disease,Inflammatory Disease,Inflammatory Response,Metabolic Disease,Neurological Disease,Nutritional Disease,Organismal Injury and Abnormalities,Psychological Disorders,Renal and Urological Disease,Reproduc…	Cytoplasm	kinase	Aldosterone Signaling in Epithelial Cells ERK5 Signaling Glucocorticoid Receptor Signaling Huntington's Disease Signaling Insulin Receptor Signaling Pyridoxal 5'-phosphate Salvage Pathway Salvage Pathways of Pyrimidine Ribonucleotides	miR-29c-3p	0.038	-1.18	TargetScan Human	High (predicted)
SGMS2	0.0371	1.369	sphingomyelin synthase 2	Connective Tissue Disorders,Hematological Disease,Inflammatory Response,Nutritional Disease	Plasma Membrane	enzyme	Sphingomyelin Metabolism	miR-29c-3p	0.038	-1.18	TargetScan Human	High (predicted)
SHROOM2	0.0362	1.104	shroom family member 2	Cancer,Gastrointestinal Disease,Organismal Injury and Abnormalities,Reproductive System Disease	Plasma Membrane	ion channel		miR-29c-3p	0.038	-1.18	Ingenuity Expert Findings,TargetScan Human	Experimentally Observed,High (predicted)
SIDT2	0.0193	1.089	SID1 transmembrane family, member 2	Cancer,Cardiovascular Disease,Organismal Injury and Abnormalities,Reproductive System Disease	Cytoplasm	other		miR-29c-3p	0.038	-1.18	TargetScan Human	High (predicted)
SLC35B2	0.00816	1.172	solute carrier family 35 (adenosine 3'-phospho 5'-phosphosulfate transporter), member B2	Cancer,Gastrointestinal Disease	Cytoplasm	transporter		miR-29c-3p	0.038	-1.18	TargetScan Human	High (predicted)
SLC39A9	0.0377	1.096	solute carrier family 39, member 9		Other	transporter		miR-29c-3p	0.038	-1.18	TargetScan Human	High (predicted)
SLC9C1	0.0703	1.048	solute carrier family 9, subfamily C (Na+-transporting carboxylic acid decarboxylase), member 1	Cancer,Gastrointestinal Disease,Hematological Disease,Immunological Disease,Organismal Injury and Abnormalities,Reproductive System Disease	Extracellular Space	other		miR-29c-3p	0.038	-1.18	TargetScan Human	High (predicted)
SNX24	0.0492	1.142	sorting nexin 24		Other	transporter		miR-29c-3p	0.038	-1.18	TargetScan Human	High (predicted)
SPARC	0.0338	1.183	secreted protein, acidic, cysteine-rich (osteonectin)	Cancer,Cardiovascular Disease,Connective Tissue Disorders,Gastrointestinal Disease,Hepatic System Disease,Infectious Disease,Inflammatory Disease,Inflammatory Response,Metabolic Disease,Neurological Disease,Ophthalmic Disease,Organismal Injury and Abnormalities,Psychological Disorders,Renal and Urological Disease,Reproductive System Disease,Respiratory Disease,Skeletal and Muscular Disorders,Tumo…	Extracellular Space	other		miR-29c-3p	0.038	-1.18	Ingenuity Expert Findings,TarBase,TargetScan Human,miRecords	Experimentally Observed,High (predicted)
SPPL2B	0.0443	1.086	signal peptide peptidase like 2B	Inflammatory Response	Plasma Membrane	peptidase		miR-29c-3p	0.038	-1.18	TargetScan Human	High (predicted)
SPTLC2	0.0779	1.061	serine palmitoyltransferase, long chain base subunit 2	Cancer,Dermatological Diseases and Conditions,Endocrine System Disorders,Gastrointestinal Disease,Hereditary Disorder,Metabolic Disease,Neurological Disease,Nutritional Disease,Psychological Disorders	Cytoplasm	enzyme	Ceramide Biosynthesis	miR-29c-3p	0.038	-1.18	TargetScan Human	High (predicted)
SS18L1	0.0353	1.077	synovial sarcoma translocation gene on chromosome 18-like 1	Cancer,Organismal Injury and Abnormalities,Reproductive System Disease	Nucleus	transcription regulator		miR-29c-3p	0.038	-1.18	TargetScan Human	High (predicted)
STAT3	0.0859	1.076	signal transducer and activator of transcription 3 (acute-phase response factor)	Cancer,Cardiovascular Disease,Connective Tissue Disorders,Dermatological Diseases and Conditions,Developmental Disorder,Endocrine System Disorders,Gastrointestinal Disease,Hematological Disease,Hepatic System Disease,Hereditary Disorder,Hypersensitivity Response,Immunological Disease,Infectious Disease,Inflammatory Disease,Inflammatory Response,Metabolic Disease,Neurological Disease,Nutritional D…	Nucleus	transcription regulator	Acute Myeloid Leukemia Signaling Acute Phase Response Signaling CD40 Signaling CNTF Signaling Colorectal Cancer Metastasis Signaling EGF Signaling ERK/MAPK Signaling Ephrin Receptor Signaling ErbB2-ErbB3 Signaling FGF Signaling FLT3 Signaling in Hematopoietic Progenitor Cells G-Protein Coupled Receptor Signaling GM-CSF Signaling Glucocorticoid Receptor Signaling Growth Hormone Signaling GÎ±i Sign…	miR-29c-3p	0.038	-1.18	TargetScan Human	High (predicted)
STX17	0.00229	1.177	syntaxin 17	Inflammatory Response	Plasma Membrane	transporter		miR-29c-3p	0.038	-1.18	TargetScan Human	High (predicted)
SUV420H2	0.041	1.091	suppressor of variegation 4-20 homolog 2 (Drosophila)		Nucleus	enzyme		miR-29c-3p	0.038	-1.18	TargetScan Human	High (predicted)
TMEM127	0.00993	1.104	transmembrane protein 127	Cancer,Connective Tissue Disorders,Endocrine System Disorders,Gastrointestinal Disease,Hepatic System Disease,Immunological Disease,Infectious Disease,Inflammatory Disease,Neurological Disease,Organismal Injury and Abnormalities,Renal and Urological Disease,Skeletal and Muscular Disorders	Other	other		miR-29c-3p	0.038	-1.18	TargetScan Human	High (predicted)
TNFRSF1A	0.0829	1.2	tumor necrosis factor receptor superfamily, member 1A	Antimicrobial Response,Cancer,Cardiovascular Disease,Connective Tissue Disorders,Dermatological Diseases and Conditions,Endocrine System Disorders,Gastrointestinal Disease,Hematological Disease,Hepatic System Disease,Hereditary Disorder,Hypersensitivity Response,Immunological Disease,Infectious Disease,Inflammatory Disease,Inflammatory Response,Metabolic Disease,Neurological Disease,Nutritional D…	Plasma Membrane	transmembrane receptor	14-3-3-mediated Signaling Acute Phase Response Signaling Agranulocyte Adhesion and Diapedesis Apoptosis Signaling Ceramide Signaling Colorectal Cancer Metastasis Signaling Death Receptor Signaling Dendritic Cell Maturation Germ Cell-Sertoli Cell Junction Signaling Granulocyte Adhesion and Diapedesis HMGB1 Signaling Hepatic Cholestasis Hepatic Fibrosis / Hepatic Stellate Cell Activation IL-6 Signa…	miR-29c-3p	0.038	-1.18	TargetScan Human	High (predicted)
TRIL	0.0987	1.112	TLR4 interactor with leucine-rich repeats		Other	other		miR-29c-3p	0.038	-1.18	TargetScan Human	High (predicted)
TSPAN4	0.000942	1.269	tetraspanin 4	Cancer,Endocrine System Disorders,Organismal Injury and Abnormalities,Reproductive System Disease	Plasma Membrane	other	Integrin Signaling	miR-29c-3p	0.038	-1.18	TargetScan Human	High (predicted)
URM1	0.0152	1.102	ubiquitin related modifier 1		Other	other		miR-29c-3p	0.038	-1.18	TargetScan Human	High (predicted)
USP2	0.00852	1.199	ubiquitin specific peptidase 2	Cancer,Gastrointestinal Disease,Hepatic System Disease,Hereditary Disorder,Neurological Disease,Organismal Injury and Abnormalities,Psychological Disorders,Reproductive System Disease,Skeletal and Muscular Disorders	Cytoplasm	peptidase	Protein Ubiquitination Pathway	miR-29c-3p	0.038	-1.18	TargetScan Human	High (predicted)
VCL	0.0931	1.08	vinculin	Cancer,Cardiovascular Disease,Connective Tissue Disorders,Dermatological Diseases and Conditions,Developmental Disorder,Hereditary Disorder,Immunological Disease,Inflammatory Disease,Inflammatory Response,Organismal Injury and Abnormalities,Reproductive System Disease,Skeletal and Muscular Disorders	Plasma Membrane	enzyme	Actin Cytoskeleton Signaling Epithelial Adherens Junction Signaling FAK Signaling Integrin Signaling Leukocyte Extravasation Signaling Paxillin Signaling Regulation of Cellular Mechanics by Calpain Protease Remodeling of Epithelial Adherens Junctions Tight Junction Signaling VEGF Signaling	miR-29c-3p	0.038	-1.18	TargetScan Human	High (predicted)
XPNPEP1	0.0795	1.094	X-prolyl aminopeptidase (aminopeptidase P) 1, soluble	Cancer,Infectious Disease,Organismal Injury and Abnormalities,Renal and Urological Disease,Respiratory Disease	Cytoplasm	peptidase		miR-29c-3p	0.038	-1.18	TargetScan Human	High (predicted)
XPO5	0.082	1.052	exportin 5	Cancer,Gastrointestinal Disease,Organismal Injury and Abnormalities,Renal and Urological Disease,Respiratory Disease	Nucleus	transporter		miR-29c-3p	0.038	-1.18	TargetScan Human	High (predicted)
YRDC	0.000178	1.143	yrdC N(6)-threonylcarbamoyltransferase domain containing		Other	other		miR-29c-3p	0.038	-1.18	TargetScan Human	High (predicted)
ZBTB10	0.00161	1.217	zinc finger and BTB domain containing 10		Nucleus	other		miR-29c-3p	0.038	-1.18	TargetScan Human	High (predicted)
ZER1	0.0359	1.096	zyg-11 related, cell cycle regulator		Other	enzyme		miR-29c-3p	0.038	-1.18	TargetScan Human	High (predicted)
ZFYVE26	0.00552	1.121	zinc finger, FYVE domain containing 26	Cancer,Gastrointestinal Disease,Hereditary Disorder,Neurological Disease,Organismal Injury and Abnormalities,Reproductive System Disease	Cytoplasm	other		miR-29c-3p	0.038	-1.18	TargetScan Human	High (predicted)
ZHX3	0.0331	1.148	zinc fingers and homeoboxes 3	Cancer,Gastrointestinal Disease	Nucleus	transcription regulator		miR-29c-3p	0.038	-1.18	TargetScan Human	High (predicted)
ZMIZ1	0.0356	1.083	zinc finger, MIZ-type containing 1	Cancer,Gastrointestinal Disease,Hematological Disease,Immunological Disease,Organismal Injury and Abnormalities,Reproductive System Disease	Nucleus	other		miR-29c-3p	0.038	-1.18	TargetScan Human	High (predicted)
ZNF282	0.00347	1.123	zinc finger protein 282	Cancer,Reproductive System Disease	Nucleus	transcription regulator		miR-29c-3p	0.038	-1.18	TargetScan Human	High (predicted)
ACTR1A	0.00878	1.107	ARP1 actin-related protein 1 homolog A, centractin alpha (yeast)	Cancer	Cytoplasm	other		miR-384-5p	0.063	-1.12	TargetScan Human	High (predicted)
AGO1	0.000399	1.117	argonaute RISC catalytic component 1	Cancer,Connective Tissue Disorders,Infectious Disease,Inflammatory Disease,Inflammatory Response,Organismal Injury and Abnormalities,Reproductive System Disease,Respiratory Disease	Cytoplasm	translation regulator	EIF2 Signaling Regulation of eIF4 and p70S6K Signaling	miR-384-5p	0.063	-1.12	TargetScan Human	High (predicted)
AP1B1	0.0165	1.09	adaptor-related protein complex 1, beta 1 subunit	Cancer,Infectious Disease	Cytoplasm	transporter	CTLA4 Signaling in Cytotoxic T Lymphocytes Clathrin-mediated Endocytosis Signaling GABA Receptor Signaling Lipid Antigen Presentation by CD1 Virus Entry via Endocytic Pathways	miR-384-5p	0.063	-1.12	TargetScan Human	High (predicted)
AP2A1	0.0507	1.065	adaptor-related protein complex 2, alpha 1 subunit	Cancer,Infectious Disease	Cytoplasm	transporter	CTLA4 Signaling in Cytotoxic T Lymphocytes Clathrin-mediated Endocytosis Signaling GABA Receptor Signaling Lipid Antigen Presentation by CD1 Virus Entry via Endocytic Pathways	miR-384-5p	0.063	-1.12	TarBase,TargetScan Human	Experimentally Observed,High (predicted)
ATP8B2	0.0427	1.089	ATPase, aminophospholipid transporter, class I, type 8B, member 2	Cancer,Cardiovascular Disease,Gastrointestinal Disease,Organismal Injury and Abnormalities,Reproductive System Disease	Plasma Membrane	transporter		miR-384-5p	0.063	-1.12	TargetScan Human	High (predicted)
B3GALNT2	0.00392	1.137	beta-1,3-N-acetylgalactosaminyltransferase 2	Developmental Disorder,Hereditary Disorder,Metabolic Disease,Neurological Disease,Ophthalmic Disease,Organismal Injury and Abnormalities,Skeletal and Muscular Disorders	Cytoplasm	enzyme		miR-384-5p	0.063	-1.12	TargetScan Human	High (predicted)
BRD1	0.0849	1.054	bromodomain containing 1	Cancer,Developmental Disorder,Hematological Disease,Hereditary Disorder,Neurological Disease,Organismal Injury and Abnormalities,Psychological Disorders,Reproductive System Disease	Nucleus	other		miR-384-5p	0.063	-1.12	TargetScan Human	High (predicted)
CAPN5	0.0224	1.159	calpain 5	Cancer,Developmental Disorder,Gastrointestinal Disease,Hereditary Disorder,Neurological Disease,Ophthalmic Disease,Organismal Injury and Abnormalities,Reproductive System Disease	Cytoplasm	peptidase	Amyloid Processing Amyotrophic Lateral Sclerosis Signaling Apoptosis Signaling FAK Signaling Huntington's Disease Signaling Integrin Signaling Regulation of Cellular Mechanics by Calpain Protease nNOS Signaling in Neurons	miR-384-5p	0.063	-1.12	TargetScan Human	High (predicted)
CAT	0.0369	1.124	catalase	Cancer,Cardiovascular Disease,Connective Tissue Disorders,Dermatological Diseases and Conditions,Developmental Disorder,Endocrine System Disorders,Gastrointestinal Disease,Hematological Disease,Hepatic System Disease,Hereditary Disorder,Immunological Disease,Infectious Disease,Inflammatory Disease,Inflammatory Response,Metabolic Disease,Neurological Disease,Organismal Injury and Abnormalities,Ren…	Cytoplasm	enzyme	Amyotrophic Lateral Sclerosis Signaling Ethanol Degradation IV LPS/IL-1 Mediated Inhibition of RXR Function Mitochondrial Dysfunction NRF2-mediated Oxidative Stress Response Production of Nitric Oxide and Reactive Oxygen Species in Macrophages Superoxide Radicals Degradation Xenobiotic Metabolism Signaling	miR-384-5p	0.063	-1.12	TargetScan Human	High (predicted)
CCDC97	0.0475	1.095	coiled-coil domain containing 97	Cancer,Hematological Disease,Immunological Disease,Organismal Injury and Abnormalities	Other	other		miR-384-5p	0.063	-1.12	TargetScan Human	High (predicted)
CDK12	0.047	1.063	cyclin-dependent kinase 12	Cancer,Endocrine System Disorders,Gastrointestinal Disease,Organismal Injury and Abnormalities,Reproductive System Disease	Nucleus	kinase		miR-384-5p	0.063	-1.12	TargetScan Human	High (predicted)
CLN8	0.0402	1.139	ceroid-lipofuscinosis, neuronal 8 (epilepsy, progressive with mental retardation)	Cancer,Developmental Disorder,Hereditary Disorder,Metabolic Disease,Neurological Disease	Cytoplasm	other		miR-384-5p	0.063	-1.12	TargetScan Human	High (predicted)
COMT	0.0662	1.235	catechol-O-methyltransferase	Auditory Disease,Cancer,Cardiovascular Disease,Hematological Disease,Hereditary Disorder,Immunological Disease,Metabolic Disease,Neurological Disease,Nutritional Disease,Organismal Injury and Abnormalities,Psychological Disorders,Renal and Urological Disease,Reproductive System Disease,Respiratory Disease,Skeletal and Muscular Disorders	Cytoplasm	enzyme	Dopamine Degradation Dopamine Receptor Signaling L-DOPA Degradation Noradrenaline and Adrenaline Degradation	miR-384-5p	0.063	-1.12	TargetScan Human	High (predicted)
COTL1	0.0576	1.171	coactosin-like F-actin binding protein 1	Antimicrobial Response,Cancer,Endocrine System Disorders,Gastrointestinal Disease,Immunological Disease,Inflammatory Disease,Inflammatory Response	Cytoplasm	other		miR-384-5p	0.063	-1.12	TargetScan Human	High (predicted)
CPEB2	0.0356	1.088	cytoplasmic polyadenylation element binding protein 2	Cancer,Gastrointestinal Disease,Organismal Injury and Abnormalities,Reproductive System Disease,Respiratory Disease	Cytoplasm	translation regulator		miR-384-5p	0.063	-1.12	TargetScan Human	High (predicted)
CPSF6	0.0647	1.053	cleavage and polyadenylation specific factor 6, 68kDa	Cardiovascular Disease	Nucleus	other	Cleavage and Polyadenylation of Pre-mRNA Tight Junction Signaling	miR-384-5p	0.063	-1.12	TargetScan Human	High (predicted)
CSAD	0.0774	1.12	cysteine sulfinic acid decarboxylase		Cytoplasm	enzyme	Taurine Biosynthesis	miR-384-5p	0.063	-1.12	TargetScan Human	High (predicted)
CYB561	0.00455	1.243	cytochrome b561		Cytoplasm	enzyme		miR-384-5p	0.063	-1.12	TargetScan Human	High (predicted)
DBF4	0.0137	1.133	DBF4 zinc finger	Cancer,Organismal Injury and Abnormalities,Reproductive System Disease	Nucleus	kinase	Cell Cycle Control of Chromosomal Replication	miR-384-5p	0.063	-1.12	TargetScan Human	High (predicted)
DCTN4	0.0442	1.04	dynactin 4 (p62)	Cancer	Nucleus	other		miR-384-5p	0.063	-1.12	TargetScan Human	High (predicted)
DDAH1	0.0189	1.183	dimethylarginine dimethylaminohydrolase 1	Cancer,Endocrine System Disorders,Gastrointestinal Disease,Metabolic Disease	Cytoplasm	enzyme		miR-384-5p	0.063	-1.12	TargetScan Human	High (predicted)
DEXI	0.0483	1.096	Dexi homolog (mouse)		Other	other		miR-384-5p	0.063	-1.12	TargetScan Human	High (predicted)
DOCK7	0.0421	1.084	dedicator of cytokinesis 7	Cancer,Gastrointestinal Disease	Plasma Membrane	other		miR-384-5p	0.063	-1.12	TarBase,TargetScan Human	Experimentally Observed,High (predicted)
DSTYK	0.0309	1.065	dual serine/threonine and tyrosine protein kinase	Cancer,Dermatological Diseases and Conditions,Developmental Disorder,Gastrointestinal Disease,Hereditary Disorder,Organismal Injury and Abnormalities,Renal and Urological Disease	Cytoplasm	kinase		miR-384-5p	0.063	-1.12	TargetScan Human	High (predicted)
ELAVL3	0.0292	1.096	ELAV like neuron-specific RNA binding protein 3	Cancer,Gastrointestinal Disease,Neurological Disease,Organismal Injury and Abnormalities,Reproductive System Disease	Nucleus	other		miR-384-5p	0.063	-1.12	TargetScan Human	High (predicted)
ERAP1	0.00146	1.208	endoplasmic reticulum aminopeptidase 1	Cancer,Cardiovascular Disease,Connective Tissue Disorders,Gastrointestinal Disease,Hepatic System Disease,Hereditary Disorder,Inflammatory Disease,Inflammatory Response,Neurological Disease,Organismal Injury and Abnormalities,Reproductive System Disease,Skeletal and Muscular Disorders	Extracellular Space	peptidase		miR-384-5p	0.063	-1.12	TargetScan Human	High (predicted)
ESRRG	0.0428	1.162	estrogen-related receptor gamma	Cancer,Cardiovascular Disease,Hereditary Disorder,Neurological Disease,Organismal Injury and Abnormalities,Psychological Disorders,Reproductive System Disease,Skeletal and Muscular Disorders	Nucleus	ligand-dependent nuclear receptor		miR-384-5p	0.063	-1.12	TargetScan Human	High (predicted)
FAM46A	0.0557	1.57	family with sequence similarity 46, member A		Other	other		miR-384-5p	0.063	-1.12	TargetScan Human	High (predicted)
FRK	0.0479	1.073	fyn-related kinase	Cancer,Gastrointestinal Disease,Hepatic System Disease,Tumor Morphology	Nucleus	kinase	IL-15 Production Reelin Signaling in Neurons Role of Tissue Factor in Cancer Sperm Motility Tec Kinase Signaling	miR-384-5p	0.063	-1.12	TargetScan Human	High (predicted)
GABRA5	0.0233	1.102	gamma-aminobutyric acid (GABA) A receptor, alpha 5	Auditory Disease,Cancer,Cardiovascular Disease,Connective Tissue Disorders,Developmental Disorder,Endocrine System Disorders,Gastrointestinal Disease,Hereditary Disorder,Immunological Disease,Infectious Disease,Inflammatory Disease,Metabolic Disease,Neurological Disease,Nutritional Disease,Organismal Injury and Abnormalities,Psychological Disorders,Reproductive System Disease,Respiratory Disease,…	Plasma Membrane	ion channel	GABA Receptor Signaling	miR-384-5p	0.063	-1.12	TargetScan Human	High (predicted)
GALNT7	0.0593	1.218	polypeptide N-acetylgalactosaminyltransferase 7	Cancer,Hereditary Disorder,Neurological Disease,Organismal Injury and Abnormalities,Psychological Disorders,Reproductive System Disease	Cytoplasm	enzyme		miR-384-5p	0.063	-1.12	TarBase,TargetScan Human	Experimentally Observed,High (predicted)
GATM	0.0947	1.127	glycine amidinotransferase (L-arginine:glycine amidinotransferase)	Connective Tissue Disorders,Developmental Disorder,Gastrointestinal Disease,Hepatic System Disease,Hereditary Disorder,Metabolic Disease,Neurological Disease,Nutritional Disease,Organismal Injury and Abnormalities,Psychological Disorders,Reproductive System Disease,Skeletal and Muscular Disorders	Cytoplasm	enzyme	Glycine Degradation (Creatine Biosynthesis)	miR-384-5p	0.063	-1.12	TargetScan Human	High (predicted)
GCLC	0.0414	1.094	glutamate-cysteine ligase, catalytic subunit	Cancer,Cardiovascular Disease,Connective Tissue Disorders,Developmental Disorder,Gastrointestinal Disease,Hematological Disease,Hepatic System Disease,Hereditary Disorder,Infectious Disease,Neurological Disease,Organismal Injury and Abnormalities,Psychological Disorders,Skeletal and Muscular Disorders	Cytoplasm	enzyme	Glutathione Biosynthesis NRF2-mediated Oxidative Stress Response Xenobiotic Metabolism Signaling Î³-glutamyl Cycle	miR-384-5p	0.063	-1.12	TargetScan Human	High (predicted)
GOSR2	0.0116	1.146	golgi SNAP receptor complex member 2	Cancer,Hereditary Disorder,Infectious Disease,Neurological Disease,Reproductive System Disease	Cytoplasm	transporter	Huntington's Disease Signaling Tight Junction Signaling	miR-384-5p	0.063	-1.12	TargetScan Human	High (predicted)
GOT2	0.0754	1.072	glutamic-oxaloacetic transaminase 2, mitochondrial	Cancer,Dermatological Diseases and Conditions	Cytoplasm	enzyme	Aspartate Biosynthesis Aspartate Degradation II Glutamate Degradation II L-cysteine Degradation I PPARÎ±/RXRÎ± Activation Phenylalanine Degradation IV (Mammalian, via Side Chain) Superpathway of Methionine Degradation	miR-384-5p	0.063	-1.12	TargetScan Human	High (predicted)
GPR180	0.000334	1.168	G protein-coupled receptor 180	Organismal Injury and Abnormalities	Other	other		miR-384-5p	0.063	-1.12	TargetScan Human	High (predicted)
GPT2	0.0286	1.089	glutamic pyruvate transaminase (alanine aminotransferase) 2	Cancer,Infectious Disease,Nutritional Disease,Organismal Injury and Abnormalities,Renal and Urological Disease	Cytoplasm	enzyme	Alanine Biosynthesis II Alanine Degradation III	miR-384-5p	0.063	-1.12	TargetScan Human	High (predicted)
GXYLT1	0.0496	1.085	glucoside xylosyltransferase 1	Cardiovascular Disease,Organismal Injury and Abnormalities,Reproductive System Disease	Cytoplasm	other		miR-384-5p	0.063	-1.12	TargetScan Human	High (predicted)
H6PD	0.0602	1.077	hexose-6-phosphate dehydrogenase (glucose 1-dehydrogenase)	Cancer,Developmental Disorder,Endocrine System Disorders,Hematological Disease,Hereditary Disorder,Immunological Disease,Metabolic Disease,Nutritional Disease,Organismal Injury and Abnormalities,Reproductive System Disease,Skeletal and Muscular Disorders	Cytoplasm	enzyme	Pentose Phosphate Pathway Pentose Phosphate Pathway (Oxidative Branch)	miR-384-5p	0.063	-1.12	TargetScan Human	High (predicted)
HPS4	0.0263	1.164	Hermansky-Pudlak syndrome 4	Dermatological Diseases and Conditions,Developmental Disorder,Hereditary Disorder,Metabolic Disease,Ophthalmic Disease,Organismal Injury and Abnormalities	Cytoplasm	other		miR-384-5p	0.063	-1.12	TargetScan Human	High (predicted)
IGF2R	0.0493	1.093	insulin-like growth factor 2 receptor	Cancer,Cardiovascular Disease,Connective Tissue Disorders,Dermatological Diseases and Conditions,Developmental Disorder,Gastrointestinal Disease,Hematological Disease,Hepatic System Disease,Infectious Disease,Inflammatory Response,Neurological Disease,Nutritional Disease,Organismal Injury and Abnormalities,Reproductive System Disease,Respiratory Disease,Skeletal and Muscular Disorders	Plasma Membrane	transmembrane receptor	Glioma Signaling NF-ÎºB Signaling PTEN Signaling STAT3 Pathway	miR-384-5p	0.063	-1.12	TargetScan Human	High (predicted)
ITPK1	0.000543	1.164	inositol-tetrakisphosphate 1-kinase		Cytoplasm	kinase	1D-myo-inositol Hexakisphosphate Biosynthesis II (Mammalian) 1D-myo-inositol Hexakisphosphate Biosynthesis V (from Ins(1,3,4)P3) 3-phosphoinositide Biosynthesis 3-phosphoinositide Degradation D-myo-inositol (1,4,5,6)-Tetrakisphosphate Biosynthesis D-myo-inositol (3,4,5,6)-tetrakisphosphate Biosynthesis D-myo-inositol-5-phosphate Metabolism Superpathway of Inositol Phosphate Compounds	miR-384-5p	0.063	-1.12	TargetScan Human	High (predicted)
LARP1	0.0437	1.059	La ribonucleoprotein domain family, member 1	Cancer,Gastrointestinal Disease,Infectious Disease,Organismal Injury and Abnormalities,Reproductive System Disease	Cytoplasm	translation regulator		miR-384-5p	0.063	-1.12	TargetScan Human	High (predicted)
LDLR	0.0294	1.276	low density lipoprotein receptor	Antimicrobial Response,Cancer,Cardiovascular Disease,Dermatological Diseases and Conditions,Developmental Disorder,Endocrine System Disorders,Gastrointestinal Disease,Hematological Disease,Hepatic System Disease,Hereditary Disorder,Immunological Disease,Infectious Disease,Inflammatory Disease,Inflammatory Response,Metabolic Disease,Neurological Disease,Nutritional Disease,Ophthalmic Disease,Organ…	Plasma Membrane	transporter	Clathrin-mediated Endocytosis Signaling LXR/RXR Activation TR/RXR Activation	miR-384-5p	0.063	-1.12	TargetScan Human	High (predicted)
LIFR	0.0217	1.157	leukemia inhibitory factor receptor alpha	Cancer,Endocrine System Disorders,Gastrointestinal Disease,Hereditary Disorder,Infectious Disease,Neurological Disease,Organismal Injury and Abnormalities,Psychological Disorders,Reproductive System Disease,Skeletal and Muscular Disorders	Plasma Membrane	transmembrane receptor	CNTF Signaling Mouse Embryonic Stem Cell Pluripotency Role of NANOG in Mammalian Embryonic Stem Cell Pluripotency	miR-384-5p	0.063	-1.12	TargetScan Human	High (predicted)
LPP	0.0428	1.166	LIM domain containing preferred translocation partner in lipoma	Cancer,Dermatological Diseases and Conditions,Hematological Disease,Immunological Disease,Organismal Injury and Abnormalities,Reproductive System Disease	Nucleus	other		miR-384-5p	0.063	-1.12	TargetScan Human	High (predicted)
MAN1B1	0.0635	1.058	mannosidase, alpha, class 1B, member 1	Cancer,Connective Tissue Disorders,Developmental Disorder,Gastrointestinal Disease,Hereditary Disorder,Neurological Disease,Skeletal and Muscular Disorders	Cytoplasm	enzyme		miR-384-5p	0.063	-1.12	TargetScan Human	High (predicted)
MAP3K12	0.0108	1.115	mitogen-activated protein kinase kinase kinase 12	Cancer,Endocrine System Disorders,Gastrointestinal Disease,Hereditary Disorder,Infectious Disease,Metabolic Disease,Neurological Disease,Ophthalmic Disease,Organismal Injury and Abnormalities,Psychological Disorders,Skeletal and Muscular Disorders	Cytoplasm	kinase	B Cell Receptor Signaling CD27 Signaling in Lymphocytes Cardiac Hypertrophy Signaling GNRH Signaling Germ Cell-Sertoli Cell Junction Signaling HGF Signaling NGF Signaling PKCÎ¸ Signaling in T Lymphocytes Production of Nitric Oxide and Reactive Oxygen Species in Macrophages RANK Signaling in Osteoclasts SAPK/JNK Signaling STAT3 Pathway Sertoli Cell-Sertoli Cell Junction Signaling Signaling by Rho …	miR-384-5p	0.063	-1.12	TargetScan Human	High (predicted)
2014-03-03	0.0743	1.104	membrane-associated ring finger (C3HC4) 3, E3 ubiquitin protein ligase		Cytoplasm	other		miR-384-5p	0.063	-1.12	TargetScan Human	High (predicted)
2014-03-08	0.0824	1.162	membrane-associated ring finger (C3HC4) 8, E3 ubiquitin protein ligase	Endocrine System Disorders,Gastrointestinal Disease,Metabolic Disease	Cytoplasm	enzyme		miR-384-5p	0.063	-1.12	TargetScan Human	High (predicted)
MAST3	0.0312	1.112	microtubule associated serine/threonine kinase 3	Cancer,Hereditary Disorder,Neurological Disease,Psychological Disorders,Skeletal and Muscular Disorders	Other	kinase		miR-384-5p	0.063	-1.12	TargetScan Human	High (predicted)
MBD6	0.000305	1.148	methyl-CpG binding domain protein 6	Cancer,Gastrointestinal Disease	Nucleus	other		miR-384-5p	0.063	-1.12	TargetScan Human	High (predicted)
MEIOB	0.0906	1.118	meiosis specific with OB domains		Cytoplasm	enzyme		miR-384-5p	0.063	-1.12	TargetScan Human	High (predicted)
MICAL3	0.00781	1.128	microtubule associated monooxygenase, calponin and LIM domain containing 3	Cancer,Gastrointestinal Disease,Infectious Disease,Organismal Injury and Abnormalities,Renal and Urological Disease	Cytoplasm	enzyme	Histidine Degradation VI Pregnenolone Biosynthesis Ubiquinol-10 Biosynthesis (Eukaryotic)	miR-384-5p	0.063	-1.12	TargetScan Human	High (predicted)
MIER2	0.00175	1.111	mesoderm induction early response 1, family member 2	Cancer,Gastrointestinal Disease,Hepatic System Disease	Extracellular Space	other		miR-384-5p	0.063	-1.12	TargetScan Human	High (predicted)
MOV10	0.00923	1.139	Mov10, Moloney leukemia virus 10, homolog (mouse)	Cancer,Gastrointestinal Disease,Infectious Disease	Nucleus	enzyme		miR-384-5p	0.063	-1.12	TargetScan Human	High (predicted)
MPDU1	0.0159	1.111	mannose-P-dolichol utilization defect 1	Developmental Disorder,Hereditary Disorder,Metabolic Disease	Cytoplasm	other		miR-384-5p	0.063	-1.12	TarBase	Experimentally Observed
NACC2	0.0122	1.153	NACC family member 2, BEN and BTB (POZ) domain containing		Nucleus	transcription regulator		miR-384-5p	0.063	-1.12	TargetScan Human	High (predicted)
NCAM1	0.00434	1.129	neural cell adhesion molecule 1	Cancer,Endocrine System Disorders,Gastrointestinal Disease,Hematological Disease,Hereditary Disorder,Immunological Disease,Inflammatory Disease,Inflammatory Response,Neurological Disease,Organismal Injury and Abnormalities,Psychological Disorders,Reproductive System Disease,Respiratory Disease,Skeletal and Muscular Disorders	Plasma Membrane	other		miR-384-5p	0.063	-1.12	TargetScan Human	High (predicted)
NECAP1	0.0967	1.038	NECAP endocytosis associated 1		Plasma Membrane	other		miR-384-5p	0.063	-1.12	TargetScan Human	High (predicted)
NOTCH1	0.0169	1.145	notch 1	Cancer,Cardiovascular Disease,Connective Tissue Disorders,Dermatological Diseases and Conditions,Developmental Disorder,Endocrine System Disorders,Gastrointestinal Disease,Hematological Disease,Hepatic System Disease,Hereditary Disorder,Immunological Disease,Inflammatory Disease,Inflammatory Response,Metabolic Disease,Neurological Disease,Ophthalmic Disease,Organismal Injury and Abnormalities,Psy…	Plasma Membrane	transcription regulator	Epithelial Adherens Junction Signaling Molecular Mechanisms of Cancer Notch Signaling Pancreatic Adenocarcinoma Signaling Regulation of the Epithelial-Mesenchymal Transition Pathway	miR-384-5p	0.063	-1.12	TargetScan Human	High (predicted)
NR2F2	0.0422	1.438	nuclear receptor subfamily 2, group F, member 2	Cancer,Cardiovascular Disease,Developmental Disorder,Organismal Injury and Abnormalities,Reproductive System Disease,Skeletal and Muscular Disorders,Tumor Morphology	Nucleus	ligand-dependent nuclear receptor	RAR Activation Role of Oct4 in Mammalian Embryonic Stem Cell Pluripotency	miR-384-5p	0.063	-1.12	TargetScan Human	High (predicted)
PDCL	0.0617	1.088	phosducin-like	Hereditary Disorder,Neurological Disease,Psychological Disorders,Skeletal and Muscular Disorders	Cytoplasm	enzyme		miR-384-5p	0.063	-1.12	TargetScan Human	High (predicted)
PDSS2	0.0116	1.107	prenyl (decaprenyl) diphosphate synthase, subunit 2	Cancer,Hereditary Disorder,Metabolic Disease	Cytoplasm	enzyme	All-trans-decaprenyl Diphosphate Biosynthesis	miR-384-5p	0.063	-1.12	TargetScan Human	High (predicted)
PER2	0.00551	1.213	period circadian clock 2	Cancer,Gastrointestinal Disease,Hematological Disease,Hereditary Disorder,Immunological Disease,Neurological Disease,Nutritional Disease,Organismal Injury and Abnormalities	Nucleus	transcription regulator	Circadian Rhythm Signaling	miR-384-5p	0.063	-1.12	TargetScan Human	High (predicted)
PGP	0.0756	1.091	phosphoglycolate phosphatase	Cancer	Other	enzyme	Protein Kinase A Signaling	miR-384-5p	0.063	-1.12	TargetScan Human	High (predicted)
PHC3	0.03	1.07	polyhomeotic homolog 3 (Drosophila)	Cancer,Tumor Morphology	Nucleus	transcription regulator	Role of Oct4 in Mammalian Embryonic Stem Cell Pluripotency	miR-384-5p	0.063	-1.12	TargetScan Human	High (predicted)
PLEKHM3	0.0537	1.075	pleckstrin homology domain containing, family M, member 3	Cancer	Other	other		miR-384-5p	0.063	-1.12	TargetScan Human	High (predicted)
PPFIA1	0.041	1.097	protein tyrosine phosphatase, receptor type, f polypeptide (PTPRF), interacting protein (liprin), alpha 1	Cancer,Connective Tissue Disorders,Dermatological Diseases and Conditions,Inflammatory Disease,Organismal Injury and Abnormalities,Reproductive System Disease,Skeletal and Muscular Disorders	Plasma Membrane	phosphatase	3-phosphoinositide Biosynthesis 3-phosphoinositide Degradation D-myo-inositol (1,4,5,6)-Tetrakisphosphate Biosynthesis D-myo-inositol (3,4,5,6)-tetrakisphosphate Biosynthesis D-myo-inositol-5-phosphate Metabolism Superpathway of Inositol Phosphate Compounds	miR-384-5p	0.063	-1.12	TargetScan Human	High (predicted)
PRTG	0.0789	1.213	protogenin	Cancer,Gastrointestinal Disease,Hepatic System Disease,Inflammatory Response	Extracellular Space	other		miR-384-5p	0.063	-1.12	TargetScan Human	High (predicted)
PSMD9	0.088	1.064	proteasome (prosome, macropain) 26S subunit, non-ATPase, 9		Cytoplasm	transcription regulator	Protein Ubiquitination Pathway	miR-384-5p	0.063	-1.12	TargetScan Human	High (predicted)
PTPN21	0.0648	1.137	protein tyrosine phosphatase, non-receptor type 21	Cancer,Gastrointestinal Disease	Cytoplasm	phosphatase	Protein Kinase A Signaling	miR-384-5p	0.063	-1.12	TargetScan Human	High (predicted)
RALGDS	0.00034	1.237	ral guanine nucleotide dissociation stimulator	Cancer,Connective Tissue Disorders,Immunological Disease,Inflammatory Disease,Skeletal and Muscular Disorders	Cytoplasm	other	Colorectal Cancer Metastasis Signaling GÎ±i Signaling Molecular Mechanisms of Cancer Pancreatic Adenocarcinoma Signaling Phospholipase C Signaling	miR-384-5p	0.063	-1.12	TargetScan Human	High (predicted)
RASD1	0.039	1.161	RAS, dexamethasone-induced 1		Cytoplasm	enzyme	nNOS Signaling in Neurons	miR-384-5p	0.063	-1.12	TargetScan Human	High (predicted)
RBM12	0.00284	1.091	RNA binding motif protein 12	Cancer,Organismal Injury and Abnormalities,Reproductive System Disease	Nucleus	other		miR-384-5p	0.063	-1.12	TargetScan Human	High (predicted)
RCBTB1	0.0593	1.077	regulator of chromosome condensation (RCC1) and BTB (POZ) domain containing protein 1	Cancer,Developmental Disorder,Organismal Injury and Abnormalities,Psychological Disorders,Renal and Urological Disease,Reproductive System Disease,Skeletal and Muscular Disorders	Nucleus	other		miR-384-5p	0.063	-1.12	TargetScan Human	High (predicted)
RTN4R	0.0899	1.156	reticulon 4 receptor	Hereditary Disorder,Metabolic Disease,Neurological Disease,Psychological Disorders,Skeletal and Muscular Disorders	Plasma Membrane	other	Axonal Guidance Signaling	miR-384-5p	0.063	-1.12	TargetScan Human	High (predicted)
SCARA5	0.0478	1.203	scavenger receptor class A, member 5 (putative)	Cancer,Connective Tissue Disorders,Dermatological Diseases and Conditions,Gastrointestinal Disease,Hepatic System Disease,Inflammatory Disease,Inflammatory Response,Organismal Injury and Abnormalities,Reproductive System Disease,Respiratory Disease	Cytoplasm	other		miR-384-5p	0.063	-1.12	TargetScan Human	High (predicted)
SDAD1	0.0167	1.068	SDA1 domain containing 1	Cancer,Gastrointestinal Disease	Nucleus	other		miR-384-5p	0.063	-1.12	TargetScan Human	High (predicted)
SEC24A	0.0151	1.057	SEC24 family member A	Cancer,Hereditary Disorder,Neurological Disease,Psychological Disorders,Skeletal and Muscular Disorders	Cytoplasm	transporter		miR-384-5p	0.063	-1.12	TargetScan Human	High (predicted)
SEZ6L	0.068	1.133	seizure related 6 homolog (mouse)-like	Cancer,Cardiovascular Disease,Organismal Injury and Abnormalities,Reproductive System Disease,Respiratory Disease	Plasma Membrane	other		miR-384-5p	0.063	-1.12	TargetScan Human	High (predicted)
SLC12A4	0.0772	1.551	solute carrier family 12 (potassium/chloride transporter), member 4	Cancer,Connective Tissue Disorders,Hematological Disease,Hereditary Disorder,Organismal Injury and Abnormalities	Plasma Membrane	transporter		miR-384-5p	0.063	-1.12	TarBase	Experimentally Observed
SLC22A23	0.00922	1.095	solute carrier family 22, member 23		Other	transporter		miR-384-5p	0.063	-1.12	TargetScan Human	High (predicted)
SLC29A3	0.019	1.165	solute carrier family 29 (equilibrative nucleoside transporter), member 3	Immunological Disease,Organismal Injury and Abnormalities	Plasma Membrane	transporter		miR-384-5p	0.063	-1.12	TargetScan Human	High (predicted)
SLC5A3	0.0341	1.189	solute carrier family 5 (sodium/myo-inositol cotransporter), member 3	Cancer,Dermatological Diseases and Conditions,Gastrointestinal Disease,Hematological Disease,Neurological Disease,Organismal Injury and Abnormalities,Reproductive System Disease,Respiratory Disease	Plasma Membrane	transporter		miR-384-5p	0.063	-1.12	TargetScan Human	High (predicted)
SMARCD2	0.00163	1.225	SWI/SNF related, matrix associated, actin dependent regulator of chromatin, subfamily d, member 2	Cancer,Organismal Injury and Abnormalities,Renal and Urological Disease,Reproductive System Disease	Nucleus	transcription regulator	AMPK Signaling Glucocorticoid Receptor Signaling Hereditary Breast Cancer Signaling RAR Activation Role of BRCA1 in DNA Damage Response	miR-384-5p	0.063	-1.12	TargetScan Human	High (predicted)
SNX33	0.0601	1.18	sorting nexin 33	Cancer,Gastrointestinal Disease	Cytoplasm	other		miR-384-5p	0.063	-1.12	TargetScan Human	High (predicted)
SON	0.00334	1.095	SON DNA binding protein	Cancer,Endocrine System Disorders,Gastrointestinal Disease,Hepatic System Disease,Infectious Disease,Organismal Injury and Abnormalities,Reproductive System Disease,Respiratory Disease	Nucleus	other		miR-384-5p	0.063	-1.12	TargetScan Human	High (predicted)
STARD3	0.0821	1.121	StAR-related lipid transfer (START) domain containing 3	Cancer	Cytoplasm	transporter		miR-384-5p	0.063	-1.12	TargetScan Human	High (predicted)
STOML1	0.0335	1.11	stomatin (EPB72)-like 1	Cancer	Other	other		miR-384-5p	0.063	-1.12	TargetScan Human	High (predicted)
STX2	0.0946	1.078	syntaxin 2	Cancer,Gastrointestinal Disease,Inflammatory Disease,Inflammatory Response,Metabolic Disease,Neurological Disease,Organismal Injury and Abnormalities,Psychological Disorders,Reproductive System Disease	Cytoplasm	transporter		miR-384-5p	0.063	-1.12	TargetScan Human	High (predicted)
TBC1D10B	0.00182	1.137	TBC1 domain family, member 10B	Cancer,Organismal Injury and Abnormalities,Reproductive System Disease	Plasma Membrane	enzyme		miR-384-5p	0.063	-1.12	TargetScan Human	High (predicted)
THBS2	0.064	1.581	thrombospondin 2	Cancer,Cardiovascular Disease,Connective Tissue Disorders,Dermatological Diseases and Conditions,Developmental Disorder,Endocrine System Disorders,Gastrointestinal Disease,Hematological Disease,Hepatic System Disease,Inflammatory Disease,Inflammatory Response,Metabolic Disease,Neurological Disease,Organismal Injury and Abnormalities,Reproductive System Disease,Respiratory Disease,Skeletal and Mus…	Extracellular Space	other	Inhibition of Matrix Metalloproteases	miR-384-5p	0.063	-1.12	TargetScan Human	High (predicted)
TMED10	0.0369	1.114	transmembrane emp24-like trafficking protein 10 (yeast)	Neurological Disease,Psychological Disorders,Skeletal and Muscular Disorders	Cytoplasm	transporter		miR-384-5p	0.063	-1.12	TarBase	Experimentally Observed
TMED2	0.0726	1.089	transmembrane emp24 domain trafficking protein 2	Infectious Disease,Reproductive System Disease	Cytoplasm	transporter		miR-384-5p	0.063	-1.12	TarBase	Experimentally Observed
TMED3	0.00099	1.18	transmembrane emp24 protein transport domain containing 3	Cancer	Cytoplasm	transporter		miR-384-5p	0.063	-1.12	TarBase	Experimentally Observed
TNPO1	0.0478	1.091	transportin 1	Cancer,Inflammatory Response,Organismal Injury and Abnormalities,Reproductive System Disease	Nucleus	transporter	RAN Signaling	miR-384-5p	0.063	-1.12	TargetScan Human	High (predicted)
TP53	0.0998	1.059	tumor protein p53	Antimicrobial Response,Cancer,Cardiovascular Disease,Connective Tissue Disorders,Dermatological Diseases and Conditions,Developmental Disorder,Endocrine System Disorders,Gastrointestinal Disease,Hematological Disease,Hepatic System Disease,Hereditary Disorder,Immunological Disease,Infectious Disease,Inflammatory Disease,Inflammatory Response,Metabolic Disease,Neurological Disease,Nutritional Dise…	Nucleus	transcription regulator	ATM Signaling Amyotrophic Lateral Sclerosis Signaling Apoptosis Signaling Aryl Hydrocarbon Receptor Signaling Basal Cell Carcinoma Signaling Bladder Cancer Signaling Breast Cancer Regulation by Stathmin1 Cell Cycle: G1/S Checkpoint Regulation Cell Cycle: G2/M DNA Damage Checkpoint Regulation Chronic Myeloid Leukemia Signaling Colorectal Cancer Metastasis Signaling Cyclins and Cell Cycle Regulatio…	miR-384-5p	0.063	-1.12	miRecords	Experimentally Observed
TSC1	0.0954	1.062	tuberous sclerosis 1	Cancer,Cardiovascular Disease,Dermatological Diseases and Conditions,Developmental Disorder,Gastrointestinal Disease,Hepatic System Disease,Hereditary Disorder,Hypersensitivity Response,Inflammatory Response,Neurological Disease,Nutritional Disease,Organismal Injury and Abnormalities,Psychological Disorders,Renal and Urological Disease,Reproductive System Disease,Respiratory Disease,Tumor Morphol…	Cytoplasm	other	14-3-3-mediated Signaling AMPK Signaling Glioblastoma Multiforme Signaling HER-2 Signaling in Breast Cancer Insulin Receptor Signaling PI3K/AKT Signaling mTOR Signaling	miR-384-5p	0.063	-1.12	TargetScan Human	High (predicted)
TSPAN33	0.0773	1.19	tetraspanin 33	Cancer,Connective Tissue Disorders,Gastrointestinal Disease,Hematological Disease,Hepatic System Disease,Hypersensitivity Response,Immunological Disease,Inflammatory Disease,Inflammatory Response	Plasma Membrane	other		miR-384-5p	0.063	-1.12	TargetScan Human	High (predicted)
TTC28	0.0926	1.132	tetratricopeptide repeat domain 28	Cancer,Organismal Injury and Abnormalities,Reproductive System Disease	Cytoplasm	other		miR-384-5p	0.063	-1.12	TargetScan Human	High (predicted)
TTC8	0.052	1.159	tetratricopeptide repeat domain 8	Developmental Disorder,Hereditary Disorder,Neurological Disease,Ophthalmic Disease,Organismal Injury and Abnormalities	Cytoplasm	other		miR-384-5p	0.063	-1.12	TargetScan Human	High (predicted)
TXNDC5	0.0231	1.143	thioredoxin domain containing 5 (endoplasmic reticulum)		Cytoplasm	enzyme		miR-384-5p	0.063	-1.12	TargetScan Human	High (predicted)
USP48	0.075	1.063	ubiquitin specific peptidase 48	Cancer,Gastrointestinal Disease,Hepatic System Disease	Plasma Membrane	peptidase	Protein Ubiquitination Pathway	miR-384-5p	0.063	-1.12	TargetScan Human	High (predicted)
WDR1	0.0567	1.085	WD repeat domain 1	Cancer,Organismal Injury and Abnormalities,Reproductive System Disease	Extracellular Space	other		miR-384-5p	0.063	-1.12	TargetScan Human	High (predicted)
ZBTB39	0.00465	1.088	zinc finger and BTB domain containing 39	Cancer,Gastrointestinal Disease,Hematological Disease,Immunological Disease,Organismal Injury and Abnormalities,Reproductive System Disease	Nucleus	other		miR-384-5p	0.063	-1.12	TargetScan Human	High (predicted)
ZSWIM5	0.0471	1.13	zinc finger, SWIM-type containing 5	Cancer,Organismal Injury and Abnormalities,Reproductive System Disease	Extracellular Space	other		miR-384-5p	0.063	-1.12	TargetScan Human	High (predicted)
ALG6	0.0481	-1.074	ALG6, alpha-1,3-glucosyltransferase	Cancer,Developmental Disorder,Gastrointestinal Disease,Hepatic System Disease,Hereditary Disorder,Metabolic Disease	Cytoplasm	enzyme	Dolichyl-diphosphooligosaccharide Biosynthesis	miR-449a-5p	0.044	3.84	TargetScan Human	High (predicted)
ARPP19	0.0366	-1.265	cAMP-regulated phosphoprotein, 19kDa	Hereditary Disorder,Neurological Disease,Psychological Disorders,Skeletal and Muscular Disorders	Cytoplasm	transporter		miR-449a-5p	0.044	3.84	TargetScan Human	High (predicted)
C3orf62	0.00249	-1.203	chromosome 3 open reading frame 62	Cancer,Organismal Injury and Abnormalities,Reproductive System Disease	Other	other		miR-449a-5p	0.044	3.84	TargetScan Human	High (predicted)
C8orf37	0.0199	-1.147	chromosome 8 open reading frame 37	Hereditary Disorder,Ophthalmic Disease,Organismal Injury and Abnormalities	Other	other		miR-449a-5p	0.044	3.84	TargetScan Human	High (predicted)
CD47	0.0348	-1.123	CD47 molecule	Cancer,Cardiovascular Disease,Connective Tissue Disorders,Dermatological Diseases and Conditions,Developmental Disorder,Gastrointestinal Disease,Hematological Disease,Hereditary Disorder,Hypersensitivity Response,Immunological Disease,Infectious Disease,Inflammatory Disease,Inflammatory Response,Metabolic Disease,Neurological Disease,Organismal Injury and Abnormalities,Respiratory Disease,Skeleta…	Plasma Membrane	transmembrane receptor	Inhibition of Angiogenesis by TSP1	miR-449a-5p	0.044	3.84	Ingenuity Expert Findings,TargetScan Human	Experimentally Observed,Moderate (predicted)
CHM	0.076	-1.091	choroideremia (Rab escort protein 1)	Auditory Disease,Cancer,Cardiovascular Disease,Dermatological Diseases and Conditions,Developmental Disorder,Gastrointestinal Disease,Hereditary Disorder,Immunological Disease,Inflammatory Disease,Inflammatory Response,Metabolic Disease,Neurological Disease,Nutritional Disease,Ophthalmic Disease,Organismal Injury and Abnormalities,Reproductive System Disease	Cytoplasm	enzyme		miR-449a-5p	0.044	3.84	TargetScan Human	High (predicted)
CLDN18	0.0304	-1.077	claudin 18	Cancer,Gastrointestinal Disease	Plasma Membrane	other	Agranulocyte Adhesion and Diapedesis Granulocyte Adhesion and Diapedesis Leukocyte Extravasation Signaling Sertoli Cell-Sertoli Cell Junction Signaling Tight Junction Signaling	miR-449a-5p	0.044	3.84	TargetScan Human	High (predicted)
COPS7B	0.0031	-1.136	COP9 signalosome subunit 7B	Cancer	Cytoplasm	other		miR-449a-5p	0.044	3.84	TargetScan Human	High (predicted)
CTCFL	0.0858	-1.098	CCCTC-binding factor (zinc finger protein)-like	Cancer,Gastrointestinal Disease	Nucleus	transcription regulator		miR-449a-5p	0.044	3.84	TargetScan Human	High (predicted)
CYCS	0.00763	-1.127	cytochrome c, somatic	Cancer,Cardiovascular Disease,Connective Tissue Disorders,Dermatological Diseases and Conditions,Developmental Disorder,Hematological Disease,Hereditary Disorder,Infectious Disease,Inflammatory Response,Neurological Disease,Organismal Injury and Abnormalities,Psychological Disorders,Reproductive System Disease,Respiratory Disease,Skeletal and Muscular Disorders,Tumor Morphology	Cytoplasm	transporter	Amyotrophic Lateral Sclerosis Signaling Apoptosis Signaling CD27 Signaling in Lymphocytes Ceramide Signaling Cytotoxic T Lymphocyte-mediated Apoptosis of Target Cells Death Receptor Signaling Docosahexaenoic Acid (DHA) Signaling Granzyme B Signaling Huntington's Disease Signaling Induction of Apoptosis by HIV1 Lymphotoxin Î² Receptor Signaling Mitochondrial Dysfunction Molecular Mechanisms of Can…	miR-449a-5p	0.044	3.84	TargetScan Human	High (predicted)
DNM1L	0.0109	-1.082	dynamin 1-like	Cancer,Cardiovascular Disease,Developmental Disorder,Gastrointestinal Disease,Hematological Disease,Hepatic System Disease,Hereditary Disorder,Immunological Disease,Infectious Disease,Inflammatory Response,Metabolic Disease,Neurological Disease,Organismal Injury and Abnormalities,Psychological Disorders	Cytoplasm	enzyme	Clathrin-mediated Endocytosis Signaling GNRH Signaling Huntington's Disease Signaling Remodeling of Epithelial Adherens Junctions	miR-449a-5p	0.044	3.84	TargetScan Human	High (predicted)
DOK6	0.0463	-1.173	docking protein 6	Cancer,Cardiovascular Disease,Connective Tissue Disorders,Hematological Disease,Immunological Disease,Infectious Disease,Inflammatory Disease,Organismal Injury and Abnormalities,Reproductive System Disease,Skeletal and Muscular Disorders	Other	other	GDNF Family Ligand-Receptor Interactions	miR-449a-5p	0.044	3.84	TargetScan Human	High (predicted)
EME1	0.0129	-1.104	essential meiotic structure-specific endonuclease 1	Cancer,Endocrine System Disorders,Organismal Injury and Abnormalities,Reproductive System Disease,Respiratory Disease	Nucleus	other		miR-449a-5p	0.044	3.84	TargetScan Human	High (predicted)
EML5	0.0739	-1.127	echinoderm microtubule associated protein like 5	Cancer,Organismal Injury and Abnormalities,Reproductive System Disease	Cytoplasm	other		miR-449a-5p	0.044	3.84	TargetScan Human	High (predicted)
ERLIN1	0.0102	-1.21	ER lipid raft associated 1		Plasma Membrane	other		miR-449a-5p	0.044	3.84	TargetScan Human	High (predicted)
FAM126B	0.0352	-1.167	family with sequence similarity 126, member B		Other	other		miR-449a-5p	0.044	3.84	TargetScan Human	High (predicted)
FAM208A	0.0261	-1.082	family with sequence similarity 208, member A	Cancer,Gastrointestinal Disease,Organismal Injury and Abnormalities,Reproductive System Disease	Other	other	Role of Oct4 in Mammalian Embryonic Stem Cell Pluripotency	miR-449a-5p	0.044	3.84	TargetScan Human	High (predicted)
FAM83A	0.0602	-1.071	family with sequence similarity 83, member A	Cancer	Other	other		miR-449a-5p	0.044	3.84	TargetScan Human	High (predicted)
FNDC8	0.0423	-1.064	fibronectin type III domain containing 8	Cancer	Nucleus	other		miR-449a-5p	0.044	3.84	TargetScan Human	High (predicted)
FOXG1	0.0527	-1.105	forkhead box G1	Cancer,Developmental Disorder,Endocrine System Disorders,Gastrointestinal Disease,Hepatic System Disease,Hereditary Disorder,Neurological Disease,Organismal Injury and Abnormalities,Psychological Disorders,Renal and Urological Disease,Reproductive System Disease,Skeletal and Muscular Disorders	Nucleus	transcription regulator	PTEN Signaling	miR-449a-5p	0.044	3.84	TargetScan Human	High (predicted)
FOXN2	0.00986	-1.134	forkhead box N2	Cancer,Endocrine System Disorders,Organismal Injury and Abnormalities,Reproductive System Disease	Nucleus	other		miR-449a-5p	0.044	3.84	TargetScan Human	High (predicted)
FOXQ1	0.0381	-1.105	forkhead box Q1	Cancer,Gastrointestinal Disease,Hepatic System Disease,Metabolic Disease,Organismal Injury and Abnormalities,Renal and Urological Disease	Nucleus	transcription regulator		miR-449a-5p	0.044	3.84	TargetScan Human	High (predicted)
FUT8	0.0321	-1.168	fucosyltransferase 8 (alpha (1,6) fucosyltransferase)	Cancer,Developmental Disorder,Gastrointestinal Disease,Inflammatory Disease,Inflammatory Response,Respiratory Disease	Cytoplasm	enzyme		miR-449a-5p	0.044	3.84	TargetScan Human	High (predicted)
GPR85	0.00921	-1.133	G protein-coupled receptor 85	Cancer	Plasma Membrane	G-protein coupled receptor		miR-449a-5p	0.044	3.84	TargetScan Human	High (predicted)
GRSF1	0.0051	-1.376	G-rich RNA sequence binding factor 1	Dermatological Diseases and Conditions,Immunological Disease,Inflammatory Disease,Inflammatory Response	Cytoplasm	other		miR-449a-5p	0.044	3.84	TargetScan Human	High (predicted)
ITGA10	0.0351	-1.111	integrin, alpha 10	Cancer,Gastrointestinal Disease,Hematological Disease,Immunological Disease	Plasma Membrane	other	Caveolar-mediated Endocytosis Signaling Integrin Signaling Paxillin Signaling	miR-449a-5p	0.044	3.84	TargetScan Human	High (predicted)
JMJD1C	0.041	-1.108	jumonji domain containing 1C	Cancer,Gastrointestinal Disease,Organismal Injury and Abnormalities,Reproductive System Disease	Nucleus	other		miR-449a-5p	0.044	3.84	TargetScan Human	High (predicted)
KITLG	0.0409	-1.214	KIT ligand	Cancer,Cardiovascular Disease,Dermatological Diseases and Conditions,Developmental Disorder,Endocrine System Disorders,Gastrointestinal Disease,Hematological Disease,Hepatic System Disease,Hereditary Disorder,Hypersensitivity Response,Immunological Disease,Inflammatory Response,Neurological Disease,Ophthalmic Disease,Organismal Injury and Abnormalities,Reproductive System Disease,Tumor Morphology	Extracellular Space	growth factor	Acute Myeloid Leukemia Signaling Hematopoiesis from Multipotent Stem Cells Hematopoiesis from Pluripotent Stem Cells Melanocyte Development and Pigmentation Signaling	miR-449a-5p	0.044	3.84	TargetScan Human	High (predicted)
KLC2	0.0168	-1.129	kinesin light chain 2	Cancer,Organismal Injury and Abnormalities,Reproductive System Disease	Cytoplasm	other		miR-449a-5p	0.044	3.84	TargetScan Human	High (predicted)
LEF1	0.0198	-1.151	lymphoid enhancer-binding factor 1	Cancer,Dermatological Diseases and Conditions,Endocrine System Disorders,Gastrointestinal Disease,Hematological Disease,Hepatic System Disease,Immunological Disease,Infectious Disease,Metabolic Disease,Organismal Injury and Abnormalities,Renal and Urological Disease,Reproductive System Disease,Respiratory Disease,Tumor Morphology	Nucleus	transcription regulator	Acute Myeloid Leukemia Signaling Basal Cell Carcinoma Signaling Colorectal Cancer Metastasis Signaling Endometrial Cancer Signaling Epithelial Adherens Junction Signaling Factors Promoting Cardiogenesis in Vertebrates Glioblastoma Multiforme Signaling Human Embryonic Stem Cell Pluripotency ILK Signaling Molecular Mechanisms of Cancer Mouse Embryonic Stem Cell Pluripotency Ovarian Cancer Signaling…	miR-449a-5p	0.044	3.84	TargetScan Human	High (predicted)
LPAR2	0.00333	-1.16	lysophosphatidic acid receptor 2	Cancer,Cardiovascular Disease,Connective Tissue Disorders,Endocrine System Disorders,Immunological Disease,Infectious Disease,Inflammatory Disease,Inflammatory Response,Organismal Injury and Abnormalities,Reproductive System Disease,Respiratory Disease,Tumor Morphology	Plasma Membrane	G-protein coupled receptor	GÎ±12/13 Signaling RhoA Signaling eNOS Signaling	miR-449a-5p	0.044	3.84	TargetScan Human	High (predicted)
MCIDAS	0.000904	-1.114	multiciliate differentiation and DNA synthesis associated cell cycle protein		Nucleus	other		miR-449a-5p	0.044	3.84	TargetScan Human	High (predicted)
MEX3C	0.026	-1.056	mex-3 RNA binding family member C	Cancer	Other	other		miR-449a-5p	0.044	3.84	TargetScan Human	High (predicted)
MSL2	0.0188	-1.065	male-specific lethal 2 homolog (Drosophila)	Cancer,Gastrointestinal Disease,Organismal Injury and Abnormalities,Reproductive System Disease	Nucleus	other		miR-449a-5p	0.044	3.84	TargetScan Human	High (predicted)
MTA2	0.0655	-1.075	metastasis associated 1 family, member 2	Cancer,Connective Tissue Disorders,Dermatological Diseases and Conditions,Gastrointestinal Disease,Hepatic System Disease,Immunological Disease,Inflammatory Disease,Inflammatory Response,Organismal Injury and Abnormalities,Renal and Urological Disease,Reproductive System Disease,Skeletal and Muscular Disorders	Nucleus	transcription regulator	DNA Methylation and Transcriptional Repression Signaling	miR-449a-5p	0.044	3.84	TargetScan Human	High (predicted)
MYCN	0.0461	-1.099	v-myc avian myelocytomatosis viral oncogene neuroblastoma derived homolog	Cancer,Cardiovascular Disease,Connective Tissue Disorders,Developmental Disorder,Endocrine System Disorders,Gastrointestinal Disease,Hematological Disease,Hepatic System Disease,Hereditary Disorder,Immunological Disease,Inflammatory Response,Neurological Disease,Organismal Injury and Abnormalities,Reproductive System Disease,Respiratory Disease,Skeletal and Muscular Disorders,Tumor Morphology	Nucleus	transcription regulator	ERK/MAPK Signaling	miR-449a-5p	0.044	3.84	TargetScan Human,miRecords	Experimentally Observed,High (predicted)
NDUFC2	0.000133	-1.222	NADH dehydrogenase (ubiquinone) 1, subcomplex unknown, 2, 14.5kDa	Cancer,Gastrointestinal Disease	Cytoplasm	enzyme		miR-449a-5p	0.044	3.84	TargetScan Human	High (predicted)
NMUR1	0.01	-1.104	neuromedin U receptor 1	Metabolic Disease	Plasma Membrane	G-protein coupled receptor		miR-449a-5p	0.044	3.84	TargetScan Human	High (predicted)
NOP2	0.024	-1.054	NOP2 nucleolar protein	Cancer	Nucleus	other		miR-449a-5p	0.044	3.84	TargetScan Human	High (predicted)
ONECUT2	0.0196	-1.382	one cut homeobox 2	Cancer,Neurological Disease	Nucleus	transcription regulator		miR-449a-5p	0.044	3.84	TargetScan Human	High (predicted)
OSGIN2	0.0306	-1.104	oxidative stress induced growth inhibitor family member 2	Cancer	Other	other		miR-449a-5p	0.044	3.84	TargetScan Human	High (predicted)
PDK3	0.0384	-1.07	pyruvate dehydrogenase kinase, isozyme 3	Cancer,Gastrointestinal Disease,Hereditary Disorder,Neurological Disease,Organismal Injury and Abnormalities,Skeletal and Muscular Disorders	Cytoplasm	kinase		miR-449a-5p	0.044	3.84	TargetScan Human	High (predicted)
PURB	0.0414	-1.113	purine-rich element binding protein B		Nucleus	transcription regulator		miR-449a-5p	0.044	3.84	TargetScan Human	High (predicted)
RELT	0.00344	-1.122	RELT tumor necrosis factor receptor		Plasma Membrane	transmembrane receptor		miR-449a-5p	0.044	3.84	TargetScan Human	High (predicted)
RUFY2	0.0233	-1.179	RUN and FYVE domain containing 2	Cancer,Endocrine System Disorders,Gastrointestinal Disease,Organismal Injury and Abnormalities,Reproductive System Disease	Nucleus	other		miR-449a-5p	0.044	3.84	TargetScan Human	High (predicted)
SCN1A	0.0337	-1.209	sodium channel, voltage-gated, type I, alpha subunit	Cancer,Cardiovascular Disease,Connective Tissue Disorders,Dermatological Diseases and Conditions,Developmental Disorder,Endocrine System Disorders,Gastrointestinal Disease,Hematological Disease,Hereditary Disorder,Infectious Disease,Inflammatory Disease,Metabolic Disease,Neurological Disease,Nutritional Disease,Ophthalmic Disease,Organismal Injury and Abnormalities,Psychological Disorders,Renal a…	Plasma Membrane	ion channel		miR-449a-5p	0.044	3.84	TargetScan Human	High (predicted)
SCNN1G	0.0983	-1.13	sodium channel, non-voltage-gated 1, gamma subunit	Cancer,Cardiovascular Disease,Endocrine System Disorders,Gastrointestinal Disease,Hereditary Disorder,Metabolic Disease,Nutritional Disease,Organismal Injury and Abnormalities,Renal and Urological Disease,Reproductive System Disease,Respiratory Disease	Plasma Membrane	ion channel	Aldosterone Signaling in Epithelial Cells Insulin Receptor Signaling	miR-449a-5p	0.044	3.84	TargetScan Human	High (predicted)
SDR9C7	0.041	-1.114	short chain dehydrogenase/reductase family 9C, member 7	Cancer,Gastrointestinal Disease,Hepatic System Disease,Respiratory Disease	Other	enzyme	RAR Activation Retinoate Biosynthesis I	miR-449a-5p	0.044	3.84	TargetScan Human	High (predicted)
SERPINF2	0.000512	-1.095	serpin peptidase inhibitor, clade F (alpha-2 antiplasmin, pigment epithelium derived factor), member 2	Dermatological Diseases and Conditions,Developmental Disorder,Hematological Disease,Hereditary Disorder,Hypersensitivity Response,Inflammatory Response,Neurological Disease,Organismal Injury and Abnormalities,Psychological Disorders,Skeletal and Muscular Disorders	Extracellular Space	other	Acute Phase Response Signaling Coagulation System FXR/RXR Activation LXR/RXR Activation	miR-449a-5p	0.044	3.84	TargetScan Human	High (predicted)
SHE	0.0264	-1.082	Src homology 2 domain containing E	Cancer,Gastrointestinal Disease,Organismal Injury and Abnormalities,Reproductive System Disease	Cytoplasm	other		miR-449a-5p	0.044	3.84	TargetScan Human	High (predicted)
SRPR	0.0816	-1.107	signal recognition particle receptor (docking protein)	Cancer,Gastrointestinal Disease	Cytoplasm	other		miR-449a-5p	0.044	3.84	TargetScan Human	High (predicted)
STAB2	0.0582	-1.104	stabilin 2	Antimicrobial Response,Cancer,Cardiovascular Disease,Dermatological Diseases and Conditions,Developmental Disorder,Endocrine System Disorders,Gastrointestinal Disease,Hematological Disease,Hepatic System Disease,Immunological Disease,Inflammatory Response,Metabolic Disease,Organismal Injury and Abnormalities,Renal and Urological Disease,Reproductive System Disease,Respiratory Disease	Plasma Membrane	transmembrane receptor		miR-449a-5p	0.044	3.84	TargetScan Human	High (predicted)
STRN3	0.0733	-1.05	striatin, calmodulin binding protein 3	Cancer,Organismal Injury and Abnormalities,Reproductive System Disease	Nucleus	transcription regulator		miR-449a-5p	0.044	3.84	TargetScan Human	High (predicted)
TMEM200B	0.0369	-1.138	transmembrane protein 200B	Cancer,Cardiovascular Disease,Organismal Injury and Abnormalities,Reproductive System Disease	Other	other		miR-449a-5p	0.044	3.84	TargetScan Human	High (predicted)
TSN	0.0309	-1.093	translin	Cancer,Gastrointestinal Disease,Hereditary Disorder,Neurological Disease,Psychological Disorders,Skeletal and Muscular Disorders	Nucleus	other		miR-449a-5p	0.044	3.84	TargetScan Human	High (predicted)
TUSC5	0.0961	-1.048	tumor suppressor candidate 5	Cancer	Other	other		miR-449a-5p	0.044	3.84	TargetScan Human	High (predicted)
VTCN1	0.0438	-1.148	V-set domain containing T cell activation inhibitor 1	Cancer,Connective Tissue Disorders,Endocrine System Disorders,Gastrointestinal Disease,Immunological Disease,Infectious Disease,Inflammatory Disease,Inflammatory Response,Metabolic Disease,Neurological Disease,Organismal Injury and Abnormalities,Renal and Urological Disease,Reproductive System Disease,Respiratory Disease,Skeletal and Muscular Disorders	Plasma Membrane	other		miR-449a-5p	0.044	3.84	TargetScan Human	High (predicted)
WDR37	0.00171	-1.154	WD repeat domain 37	Cancer	Other	other		miR-449a-5p	0.044	3.84	TargetScan Human	High (predicted)
WTAP	0.0897	-1.05	Wilms tumor 1 associated protein		Nucleus	other		miR-449a-5p	0.044	3.84	TargetScan Human	High (predicted)
ZDHHC17	0.0278	-1.11	zinc finger, DHHC-type containing 17	Cancer,Cardiovascular Disease,Developmental Disorder,Inflammatory Disease,Neurological Disease,Organismal Injury and Abnormalities,Psychological Disorders,Reproductive System Disease	Cytoplasm	enzyme	Huntington's Disease Signaling	miR-449a-5p	0.044	3.84	TargetScan Human	High (predicted)
ZNF287	0.00595	-1.158	zinc finger protein 287	Cancer,Gastrointestinal Disease,Hepatic System Disease,Organismal Injury and Abnormalities,Reproductive System Disease	Nucleus	transcription regulator		miR-449a-5p	0.044	3.84	TargetScan Human	High (predicted)
ZYG11B	0.048	-1.055	zyg-11 family member B, cell cycle regulator		Other	other		miR-449a-5p	0.044	3.84	TargetScan Human	High (predicted)
AIDA	0.0483	-1.158	axin interactor, dorsalization associated	Cancer,Organismal Injury and Abnormalities,Reproductive System Disease	Cytoplasm	other		miR-448-3p	0.04	4.07	TargetScan Human	High (predicted)
ARHGEF38	0.0988	-1.069	Rho guanine nucleotide exchange factor (GEF) 38		Other	other		miR-448-3p	0.04	4.07	TargetScan Human	High (predicted)
ARIH1	0.0128	-1.133	ariadne RBR E3 ubiquitin protein ligase 1	Cancer,Connective Tissue Disorders,Dermatological Diseases and Conditions,Immunological Disease,Inflammatory Disease,Inflammatory Response,Organismal Injury and Abnormalities,Renal and Urological Disease,Skeletal and Muscular Disorders	Cytoplasm	enzyme		miR-448-3p	0.04	4.07	TargetScan Human	High (predicted)
ARNTL	0.0931	-1.115	aryl hydrocarbon receptor nuclear translocator-like	Cancer,Cardiovascular Disease,Connective Tissue Disorders,Dermatological Diseases and Conditions,Developmental Disorder,Hematological Disease,Hereditary Disorder,Hypersensitivity Response,Infectious Disease,Inflammatory Response,Metabolic Disease,Neurological Disease,Nutritional Disease,Ophthalmic Disease,Organismal Injury and Abnormalities,Psychological Disorders,Reproductive System Disease,Skel…	Nucleus	transcription regulator	Circadian Rhythm Signaling	miR-448-3p	0.04	4.07	TargetScan Human	High (predicted)
ATP6AP2	0.0481	-1.07	ATPase, H+ transporting, lysosomal accessory protein 2	Developmental Disorder,Hereditary Disorder,Infectious Disease,Neurological Disease,Ophthalmic Disease,Organismal Injury and Abnormalities,Psychological Disorders,Reproductive System Disease,Skeletal and Muscular Disorders	Cytoplasm	transporter		miR-448-3p	0.04	4.07	TargetScan Human	High (predicted)
C6orf120	0.0245	-1.1	chromosome 6 open reading frame 120		Other	other		miR-448-3p	0.04	4.07	TargetScan Human	High (predicted)
CPSF2	0.0745	-1.061	cleavage and polyadenylation specific factor 2, 100kDa	Cancer,Organismal Injury and Abnormalities,Reproductive System Disease	Nucleus	other	Cleavage and Polyadenylation of Pre-mRNA Tight Junction Signaling	miR-448-3p	0.04	4.07	TargetScan Human	High (predicted)
CRBN	0.0573	-1.115	cereblon	Cancer,Developmental Disorder,Hematological Disease,Hereditary Disorder,Immunological Disease,Neurological Disease	Cytoplasm	enzyme		miR-448-3p	0.04	4.07	TargetScan Human	High (predicted)
ERO1LB	0.0264	-1.095	ERO1-like beta (S. cerevisiae)		Cytoplasm	enzyme		miR-448-3p	0.04	4.07	TargetScan Human	High (predicted)
FAM168B	0.0435	-1.061	family with sequence similarity 168, member B		Other	other		miR-448-3p	0.04	4.07	TargetScan Human	High (predicted)
FFAR4	0.0701	-1.064	free fatty acid receptor 4	Cancer,Endocrine System Disorders,Gastrointestinal Disease,Hepatic System Disease,Inflammatory Response,Metabolic Disease,Nutritional Disease,Organismal Injury and Abnormalities	Plasma Membrane	G-protein coupled receptor		miR-448-3p	0.04	4.07	TargetScan Human	High (predicted)
FRS2	0.00843	-1.137	fibroblast growth factor receptor substrate 2	Cancer,Developmental Disorder,Infectious Disease,Ophthalmic Disease,Reproductive System Disease	Plasma Membrane	other	FGF Signaling GDNF Family Ligand-Receptor Interactions Neurotrophin/TRK Signaling Regulation of the Epithelial-Mesenchymal Transition Pathway	miR-448-3p	0.04	4.07	TargetScan Human	High (predicted)
GDF6	0.0134	-1.121	growth differentiation factor 6	Auditory Disease,Cancer,Connective Tissue Disorders,Developmental Disorder,Hereditary Disorder,Neurological Disease,Ophthalmic Disease,Organismal Injury and Abnormalities,Skeletal and Muscular Disorders	Extracellular Space	growth factor		miR-448-3p	0.04	4.07	TargetScan Human	High (predicted)
GNPDA2	0.000568	-1.168	glucosamine-6-phosphate deaminase 2		Nucleus	enzyme	N-acetylglucosamine Degradation I N-acetylglucosamine Degradation II UDP-N-acetyl-D-galactosamine Biosynthesis II	miR-448-3p	0.04	4.07	TargetScan Human	High (predicted)
HEY2	0.0756	-1.152	hes-related family bHLH transcription factor with YRPW motif 2	Cancer,Cardiovascular Disease,Connective Tissue Disorders,Developmental Disorder,Gastrointestinal Disease,Hematological Disease,Hepatic System Disease,Hereditary Disorder,Organismal Injury and Abnormalities,Reproductive System Disease,Respiratory Disease,Skeletal and Muscular Disorders	Nucleus	transcription regulator	Notch Signaling	miR-448-3p	0.04	4.07	TargetScan Human	High (predicted)
KCNAB1	0.053	-1.196	potassium voltage-gated channel, shaker-related subfamily, beta member 1	Cancer,Cardiovascular Disease,Hereditary Disorder,Neurological Disease,Organismal Injury and Abnormalities,Psychological Disorders,Reproductive System Disease,Skeletal and Muscular Disorders	Plasma Membrane	ion channel		miR-448-3p	0.04	4.07	TargetScan Human	High (predicted)
KPNA3	0.0311	-1.076	karyopherin alpha 3 (importin alpha 4)	Cancer,Gastrointestinal Disease,Hereditary Disorder,Neurological Disease,Organismal Injury and Abnormalities,Psychological Disorders,Reproductive System Disease	Nucleus	transporter	RAN Signaling Role of PI3K/AKT Signaling in the Pathogenesis of Influenza	miR-448-3p	0.04	4.07	TargetScan Human	High (predicted)
KPNA4	0.0142	-1.203	karyopherin alpha 4 (importin alpha 3)	Cancer,Hematological Disease,Immunological Disease,Infectious Disease,Organismal Injury and Abnormalities,Reproductive System Disease	Nucleus	transporter	RAN Signaling	miR-448-3p	0.04	4.07	TargetScan Human	High (predicted)
KRAS	0.0237	-1.149	Kirsten rat sarcoma viral oncogene homolog	Cancer,Cardiovascular Disease,Connective Tissue Disorders,Dermatological Diseases and Conditions,Developmental Disorder,Endocrine System Disorders,Gastrointestinal Disease,Hematological Disease,Hepatic System Disease,Hereditary Disorder,Immunological Disease,Infectious Disease,Inflammatory Disease,Inflammatory Response,Neurological Disease,Ophthalmic Disease,Organismal Injury and Abnormalities,Ps…	Cytoplasm	enzyme	14-3-3-mediated Signaling Actin Cytoskeleton Signaling Actin Nucleation by ARP-WASP Complex Acute Myeloid Leukemia Signaling Acute Phase Response Signaling Agrin Interactions at Neuromuscular Junction Aldosterone Signaling in Epithelial Cells Angiopoietin Signaling Antiproliferative Role of Somatostatin Receptor 2 Apoptosis Signaling Axonal Guidance Signaling B Cell Receptor Signaling BMP signali…	miR-448-3p	0.04	4.07	TargetScan Human	High (predicted)
LRRC57	0.0132	-1.166	leucine rich repeat containing 57	Cancer,Organismal Injury and Abnormalities,Reproductive System Disease	Cytoplasm	other		miR-448-3p	0.04	4.07	TargetScan Human	High (predicted)
METTL10	0.00277	-1.183	methyltransferase like 10		Other	other		miR-448-3p	0.04	4.07	TargetScan Human	High (predicted)
NLGN1	0.013	-1.136	neuroligin 1	Cancer,Cardiovascular Disease,Gastrointestinal Disease,Neurological Disease,Organismal Injury and Abnormalities,Psychological Disorders,Reproductive System Disease,Respiratory Disease	Plasma Membrane	enzyme		miR-448-3p	0.04	4.07	TargetScan Human	High (predicted)
NUFIP1	0.0246	-1.182	nuclear fragile X mental retardation protein interacting protein 1	Cancer,Gastrointestinal Disease,Organismal Injury and Abnormalities,Reproductive System Disease	Nucleus	other		miR-448-3p	0.04	4.07	TargetScan Human	High (predicted)
ORC4	0.0343	-1.193	origin recognition complex, subunit 4	Cancer,Connective Tissue Disorders,Dental Disease,Developmental Disorder,Gastrointestinal Disease,Neurological Disease,Organismal Injury and Abnormalities,Skeletal and Muscular Disorders	Nucleus	other	Cell Cycle Control of Chromosomal Replication	miR-448-3p	0.04	4.07	TargetScan Human	High (predicted)
PAX2	0.00912	-1.094	paired box 2	Cancer,Connective Tissue Disorders,Developmental Disorder,Gastrointestinal Disease,Hereditary Disorder,Neurological Disease,Ophthalmic Disease,Organismal Injury and Abnormalities,Renal and Urological Disease,Reproductive System Disease,Skeletal and Muscular Disorders	Nucleus	transcription regulator		miR-448-3p	0.04	4.07	TargetScan Human	High (predicted)
PCDHGB5	0.0104	-1.13	protocadherin gamma subfamily B, 5		Cytoplasm	other		miR-448-3p	0.04	4.07	TargetScan Human	High (predicted)
PDS5A	0.0893	-1.071	PDS5, regulator of cohesion maintenance, homolog A (S. cerevisiae)	Cancer	Nucleus	other		miR-448-3p	0.04	4.07	TargetScan Human	High (predicted)
PFN2	0.0977	-1.032	profilin 2	Cancer,Hereditary Disorder,Inflammatory Response,Neurological Disease,Psychological Disorders,Skeletal and Muscular Disorders	Cytoplasm	other	Actin Cytoskeleton Signaling Axonal Guidance Signaling Regulation of Actin-based Motility by Rho RhoA Signaling	miR-448-3p	0.04	4.07	TargetScan Human	High (predicted)
PGR	0.068	-1.1	progesterone receptor	Cancer,Cardiovascular Disease,Dermatological Diseases and Conditions,Developmental Disorder,Endocrine System Disorders,Gastrointestinal Disease,Hematological Disease,Hepatic System Disease,Immunological Disease,Infectious Disease,Inflammatory Disease,Inflammatory Response,Metabolic Disease,Neurological Disease,Nutritional Disease,Ophthalmic Disease,Organismal Injury and Abnormalities,Psychologica…	Nucleus	ligand-dependent nuclear receptor	Estrogen Receptor Signaling Glucocorticoid Receptor Signaling	miR-448-3p	0.04	4.07	TargetScan Human	High (predicted)
RAB11FIP2	0.0213	-1.112	RAB11 family interacting protein 2 (class I)	Cancer	Cytoplasm	other	IL-8 Signaling	miR-448-3p	0.04	4.07	TargetScan Human	High (predicted)
RAB21	0.0128	-1.184	RAB21, member RAS oncogene family		Cytoplasm	enzyme		miR-448-3p	0.04	4.07	TargetScan Human	High (predicted)
RAB2B	0.0808	-1.055	RAB2B, member RAS oncogene family		Plasma Membrane	enzyme		miR-448-3p	0.04	4.07	TargetScan Human	High (predicted)
RBBP5	0.094	-1.068	retinoblastoma binding protein 5	Cancer,Organismal Injury and Abnormalities,Reproductive System Disease	Nucleus	other		miR-448-3p	0.04	4.07	TargetScan Human	High (predicted)
RBM26	0.0289	-1.066	RNA binding motif protein 26	Cancer,Gastrointestinal Disease	Other	other		miR-448-3p	0.04	4.07	TargetScan Human	High (predicted)
RNF144A	0.0227	-1.129	ring finger protein 144A	Cancer,Infectious Disease,Neurological Disease,Organismal Injury and Abnormalities,Reproductive System Disease	Nucleus	other		miR-448-3p	0.04	4.07	TargetScan Human	High (predicted)
RNGTT	0.00413	-1.156	RNA guanylyltransferase and 5'-phosphatase	Cancer,Gastrointestinal Disease,Hepatic System Disease	Nucleus	phosphatase	3-phosphoinositide Biosynthesis 3-phosphoinositide Degradation D-myo-inositol (1,4,5,6)-Tetrakisphosphate Biosynthesis D-myo-inositol (3,4,5,6)-tetrakisphosphate Biosynthesis D-myo-inositol-5-phosphate Metabolism Superpathway of Inositol Phosphate Compounds	miR-448-3p	0.04	4.07	TargetScan Human	High (predicted)
SACS	0.00234	-1.166	sacsin molecular chaperone	Cancer,Gastrointestinal Disease,Hereditary Disorder,Neurological Disease,Organismal Injury and Abnormalities,Reproductive System Disease,Skeletal and Muscular Disorders	Plasma Membrane	other	Aldosterone Signaling in Epithelial Cells Protein Ubiquitination Pathway	miR-448-3p	0.04	4.07	TargetScan Human	High (predicted)
SCN3A	0.0153	-1.288	sodium channel, voltage-gated, type III, alpha subunit	Cancer,Connective Tissue Disorders,Dermatological Diseases and Conditions,Developmental Disorder,Gastrointestinal Disease,Hereditary Disorder,Inflammatory Disease,Neurological Disease,Nutritional Disease,Ophthalmic Disease,Organismal Injury and Abnormalities,Psychological Disorders,Skeletal and Muscular Disorders	Plasma Membrane	ion channel		miR-448-3p	0.04	4.07	TargetScan Human	High (predicted)
SDCCAG3	0.0927	-1.063	serologically defined colon cancer antigen 3	Cancer,Gastrointestinal Disease	Other	other		miR-448-3p	0.04	4.07	TargetScan Human	High (predicted)
SERTAD2	0.05	-1.166	SERTA domain containing 2	Cancer,Endocrine System Disorders,Gastrointestinal Disease,Metabolic Disease,Nutritional Disease	Cytoplasm	transcription regulator		miR-448-3p	0.04	4.07	TargetScan Human	High (predicted)
SOST	0.000748	-1.17	sclerostin	Connective Tissue Disorders,Developmental Disorder,Hematological Disease,Hereditary Disorder,Metabolic Disease,Nutritional Disease,Organismal Injury and Abnormalities,Skeletal and Muscular Disorders	Extracellular Space	other	Role of Macrophages, Fibroblasts and Endothelial Cells in Rheumatoid Arthritis Role of Osteoblasts, Osteoclasts and Chondrocytes in Rheumatoid Arthritis	miR-448-3p	0.04	4.07	TargetScan Human	High (predicted)
SPRY2	0.046	-1.179	sprouty homolog 2 (Drosophila)	Cancer,Connective Tissue Disorders,Developmental Disorder,Gastrointestinal Disease,Hereditary Disorder,Infectious Disease,Neurological Disease,Organismal Injury and Abnormalities,Psychological Disorders,Renal and Urological Disease,Reproductive System Disease,Skeletal and Muscular Disorders,Tumor Morphology	Plasma Membrane	other	Neurotrophin/TRK Signaling	miR-448-3p	0.04	4.07	TargetScan Human	High (predicted)
STRN	0.0775	-1.21	striatin, calmodulin binding protein	Cancer,Hematological Disease,Immunological Disease	Cytoplasm	other		miR-448-3p	0.04	4.07	TargetScan Human	High (predicted)
SYNPO2	0.0568	-1.193	synaptopodin 2	Cancer,Gastrointestinal Disease,Hepatic System Disease,Neurological Disease,Organismal Injury and Abnormalities,Reproductive System Disease	Cytoplasm	other		miR-448-3p	0.04	4.07	TargetScan Human	High (predicted)
TCEB1	0.00445	-1.09	transcription elongation factor B (SIII), polypeptide 1 (15kDa, elongin C)	Cancer,Hematological Disease,Immunological Disease,Infectious Disease,Organismal Injury and Abnormalities,Renal and Urological Disease,Reproductive System Disease	Nucleus	transcription regulator	HIF1Î± Signaling Protein Ubiquitination Pathway Renal Cell Carcinoma Signaling	miR-448-3p	0.04	4.07	TargetScan Human	High (predicted)
THAP2	0.0427	-1.22	THAP domain containing, apoptosis associated protein 2	Cancer,Organismal Injury and Abnormalities,Renal and Urological Disease	Nucleus	other		miR-448-3p	0.04	4.07	TargetScan Human	High (predicted)
TMEM56	0.0985	-1.082	transmembrane protein 56		Other	other		miR-448-3p	0.04	4.07	TargetScan Human	High (predicted)
TMSB10/TMSB4X	0.011	-1.531	thymosin beta 10	Cancer,Inflammatory Response,Organismal Injury and Abnormalities,Reproductive System Disease,Respiratory Disease	Cytoplasm	other	Actin Cytoskeleton Signaling ILK Signaling	miR-448-3p	0.04	4.07	TargetScan Human	High (predicted)
VAMP4	0.0568	-1.235	vesicle-associated membrane protein 4	Cancer	Cytoplasm	other		miR-448-3p	0.04	4.07	TargetScan Human	High (predicted)
VASH2	0.0298	-1.104	vasohibin 2	Cancer,Gastrointestinal Disease,Hepatic System Disease	Cytoplasm	other		miR-448-3p	0.04	4.07	TargetScan Human	High (predicted)
WWP1	0.0299	-1.075	WW domain containing E3 ubiquitin protein ligase 1	Cancer,Infectious Disease	Cytoplasm	enzyme		miR-448-3p	0.04	4.07	TargetScan Human	High (predicted)
ZBTB43	0.0994	-1.053	zinc finger and BTB domain containing 43	Neurological Disease,Psychological Disorders	Nucleus	other		miR-448-3p	0.04	4.07	TargetScan Human	High (predicted)
ZFP1	0.0312	-1.171	ZFP1 zinc finger protein	Cancer	Nucleus	other		miR-448-3p	0.04	4.07	TargetScan Human	High (predicted)
ZNF654	0.013	-1.157	zinc finger protein 654	Cancer,Organismal Injury and Abnormalities,Reproductive System Disease	Other	other		miR-448-3p	0.04	4.07	TargetScan Human	High (predicted)
ZNF879	0.0491	-1.092	zinc finger protein 879	Cancer,Organismal Injury and Abnormalities,Reproductive System Disease	Other	other		miR-448-3p	0.04	4.07	TargetScan Human	High (predicted)
CCDC77	0.093	1.068	coiled-coil domain containing 77		Cytoplasm	other		miR-6329	0.003	-2.38	TargetScan Human	High (predicted)
CLU	0.0823	1.117	clusterin	Cancer,Cardiovascular Disease,Connective Tissue Disorders,Dermatological Diseases and Conditions,Developmental Disorder,Endocrine System Disorders,Gastrointestinal Disease,Hepatic System Disease,Hereditary Disorder,Immunological Disease,Infectious Disease,Inflammatory Disease,Inflammatory Response,Metabolic Disease,Neurological Disease,Ophthalmic Disease,Organismal Injury and Abnormalities,Psycho…	Cytoplasm	other	Atherosclerosis Signaling Clathrin-mediated Endocytosis Signaling FXR/RXR Activation IL-12 Signaling and Production in Macrophages LXR/RXR Activation Production of Nitric Oxide and Reactive Oxygen Species in Macrophages	miR-6329	0.003	-2.38	TargetScan Human	High (predicted)
TMEM248	0.0241	1.092	transmembrane protein 248		Other	other		miR-6329	0.003	-2.38	TargetScan Human	High (predicted)
ABCA2	0.0281	1.292	ATP-binding cassette, sub-family A (ABC1), member 2	Cancer,Metabolic Disease,Neurological Disease,Psychological Disorders	Plasma Membrane	transporter		miR-495	0.035	-1.46	TargetScan Human	High (predicted)
ACSL6	0.0206	1.083	acyl-CoA synthetase long-chain family member 6	Cancer,Gastrointestinal Disease,Hepatic System Disease	Cytoplasm	enzyme	Fatty Acid Activation Fatty Acid Î²-oxidation I LPS/IL-1 Mediated Inhibition of RXR Function Mitochondrial L-carnitine Shuttle Pathway Stearate Biosynthesis I (Animals) Type II Diabetes Mellitus Signaling Î³-linolenate Biosynthesis II (Animals)	miR-495	0.035	-1.46	TargetScan Human	High (predicted)
AEBP2	0.0844	1.074	AE binding protein 2	Cancer,Infectious Disease,Organismal Injury and Abnormalities,Renal and Urological Disease	Nucleus	transcription regulator		miR-495	0.035	-1.46	TargetScan Human	High (predicted)
ANKS1A	0.0755	1.106	ankyrin repeat and sterile alpha motif domain containing 1A	Cancer,Organismal Injury and Abnormalities,Reproductive System Disease	Cytoplasm	other		miR-495	0.035	-1.46	TargetScan Human	High (predicted)
ATF7IP2	0.0246	1.11	activating transcription factor 7 interacting protein 2	Cancer	Nucleus	other		miR-495	0.035	-1.46	TargetScan Human	High (predicted)
ATXN7	0.00707	1.092	ataxin 7	Cancer,Gastrointestinal Disease,Hereditary Disorder,Neurological Disease,Ophthalmic Disease,Organismal Injury and Abnormalities	Nucleus	other		miR-495	0.035	-1.46	TargetScan Human	High (predicted)
BCL2L1	0.00852	1.167	BCL2-like 1	Antimicrobial Response,Cancer,Cardiovascular Disease,Connective Tissue Disorders,Dermatological Diseases and Conditions,Developmental Disorder,Endocrine System Disorders,Gastrointestinal Disease,Hematological Disease,Hepatic System Disease,Hereditary Disorder,Immunological Disease,Infectious Disease,Inflammatory Disease,Inflammatory Response,Metabolic Disease,Neurological Disease,Ophthalmic Disea…	Cytoplasm	other	Amyotrophic Lateral Sclerosis Signaling Apoptosis Signaling B Cell Receptor Signaling CD27 Signaling in Lymphocytes Chronic Myeloid Leukemia Signaling Colorectal Cancer Metastasis Signaling Docosahexaenoic Acid (DHA) Signaling GM-CSF Signaling Glucocorticoid Receptor Signaling Huntington's Disease Signaling IL-15 Signaling IL-8 Signaling Induction of Apoptosis by HIV1 JAK/Stat Signaling Lymphotox…	miR-495	0.035	-1.46	TargetScan Human	High (predicted)
BIN3	0.0887	1.075	bridging integrator 3	Cancer,Gastrointestinal Disease,Hematological Disease,Hepatic System Disease,Immunological Disease,Inflammatory Disease,Inflammatory Response,Ophthalmic Disease,Organismal Injury and Abnormalities,Respiratory Disease	Cytoplasm	other		miR-495	0.035	-1.46	TargetScan Human	High (predicted)
CBFA2T2	0.00262	1.1	core-binding factor, runt domain, alpha subunit 2; translocated to, 2	Cancer,Inflammatory Response	Nucleus	transcription regulator		miR-495	0.035	-1.46	TargetScan Human	High (predicted)
CD9	0.0508	1.329	CD9 molecule	Cancer,Gastrointestinal Disease,Hypersensitivity Response,Infectious Disease,Inflammatory Response,Organismal Injury and Abnormalities,Renal and Urological Disease,Reproductive System Disease,Respiratory Disease,Skeletal and Muscular Disorders	Plasma Membrane	other		miR-495	0.035	-1.46	TargetScan Human	High (predicted)
CEP63	0.00788	1.127	centrosomal protein 63kDa	Connective Tissue Disorders,Developmental Disorder,Hereditary Disorder,Neurological Disease,Organismal Injury and Abnormalities,Skeletal and Muscular Disorders	Cytoplasm	other		miR-495	0.035	-1.46	TargetScan Human	High (predicted)
CHD6	0.0174	1.101	chromodomain helicase DNA binding protein 6	Cancer,Gastrointestinal Disease,Hepatic System Disease	Nucleus	enzyme		miR-495	0.035	-1.46	TargetScan Human	High (predicted)
CNKSR3	0.0346	1.222	CNKSR family member 3	Cancer,Gastrointestinal Disease,Hepatic System Disease,Metabolic Disease,Neurological Disease,Psychological Disorders	Plasma Membrane	kinase	PTEN Signaling Tight Junction Signaling	miR-495	0.035	-1.46	TargetScan Human	High (predicted)
CPNE4	0.0799	1.198	copine IV	Cancer,Endocrine System Disorders,Gastrointestinal Disease,Metabolic Disease	Cytoplasm	other		miR-495	0.035	-1.46	TargetScan Human	High (predicted)
CREBBP	0.0571	1.057	CREB binding protein	Cancer,Connective Tissue Disorders,Developmental Disorder,Endocrine System Disorders,Gastrointestinal Disease,Hematological Disease,Hepatic System Disease,Immunological Disease,Infectious Disease,Metabolic Disease,Neurological Disease,Organismal Injury and Abnormalities,Reproductive System Disease,Respiratory Disease,Skeletal and Muscular Disorders	Nucleus	transcription regulator	ATM Signaling Activation of IRF by Cytosolic Pattern Recognition Receptors Androgen Signaling B Cell Receptor Signaling BMP signaling pathway CREB Signaling in Neurons Calcium Signaling Cardiac Hypertrophy Signaling Circadian Rhythm Signaling Corticotropin Releasing Hormone Signaling Dendritic Cell Maturation Dopamine-DARPP32 Feedback in cAMP Signaling ERK/MAPK Signaling ERK5 Signaling Ephrin Rec…	miR-495	0.035	-1.46	TargetScan Human	High (predicted)
CRIM1	0.0207	1.137	cysteine rich transmembrane BMP regulator 1 (chordin-like)	Cancer,Dermatological Diseases and Conditions,Developmental Disorder,Hereditary Disorder,Infectious Disease,Neurological Disease,Ophthalmic Disease,Organismal Injury and Abnormalities,Psychological Disorders,Renal and Urological Disease,Reproductive System Disease,Skeletal and Muscular Disorders	Extracellular Space	kinase		miR-495	0.035	-1.46	TargetScan Human	High (predicted)
CXXC1	0.0297	1.081	CXXC finger protein 1		Nucleus	transcription regulator		miR-495	0.035	-1.46	TargetScan Human	High (predicted)
DAG1	0.0836	1.102	dystroglycan 1 (dystrophin-associated glycoprotein 1)	Cancer,Cardiovascular Disease,Developmental Disorder,Gastrointestinal Disease,Hepatic System Disease,Hereditary Disorder,Infectious Disease,Inflammatory Disease,Neurological Disease,Organismal Injury and Abnormalities,Skeletal and Muscular Disorders	Plasma Membrane	transmembrane receptor	Agrin Interactions at Neuromuscular Junction nNOS Signaling in Skeletal Muscle Cells	miR-495	0.035	-1.46	TargetScan Human	High (predicted)
DCLRE1B	0.0178	1.11	DNA cross-link repair 1B		Nucleus	enzyme		miR-495	0.035	-1.46	TargetScan Human	High (predicted)
EFCAB5	0.0137	1.065	EF-hand calcium binding domain 5	Cancer,Gastrointestinal Disease,Organismal Injury and Abnormalities,Reproductive System Disease	Other	other		miR-495	0.035	-1.46	TargetScan Human	High (predicted)
EIF5A	0.0444	1.057	eukaryotic translation initiation factor 5A	Dermatological Diseases and Conditions,Immunological Disease,Inflammatory Disease	Cytoplasm	translation regulator	Hypusine Biosynthesis	miR-495	0.035	-1.46	TargetScan Human	High (predicted)
EP300	0.0355	1.082	E1A binding protein p300	Cancer,Cardiovascular Disease,Connective Tissue Disorders,Developmental Disorder,Endocrine System Disorders,Gastrointestinal Disease,Hematological Disease,Hepatic System Disease,Immunological Disease,Infectious Disease,Inflammatory Disease,Inflammatory Response,Metabolic Disease,Neurological Disease,Ophthalmic Disease,Organismal Injury and Abnormalities,Renal and Urological Disease,Reproductive S…	Nucleus	transcription regulator	ATM Signaling Androgen Signaling Aryl Hydrocarbon Receptor Signaling B Cell Receptor Signaling CREB Signaling in Neurons Calcium Signaling Calcium-induced T Lymphocyte Apoptosis Cardiac Hypertrophy Signaling Cell Cycle: G2/M DNA Damage Checkpoint Regulation Circadian Rhythm Signaling Corticotropin Releasing Hormone Signaling Dendritic Cell Maturation Dopamine-DARPP32 Feedback in cAMP Signaling ER…	miR-495	0.035	-1.46	TargetScan Human	High (predicted)
FADS1	0.0518	1.116	fatty acid desaturase 1	Cardiovascular Disease,Dermatological Diseases and Conditions,Organismal Injury and Abnormalities	Plasma Membrane	enzyme	Oleate Biosynthesis II (Animals) Î³-linolenate Biosynthesis II (Animals)	miR-495	0.035	-1.46	TargetScan Human	High (predicted)
FAM120A	0.051	1.067	family with sequence similarity 120A	Cancer,Hematological Disease,Immunological Disease	Cytoplasm	other		miR-495	0.035	-1.46	TargetScan Human	High (predicted)
FGFR1OP	0.00742	1.113	FGFR1 oncogene partner	Cancer,Connective Tissue Disorders,Endocrine System Disorders,Hematological Disease,Immunological Disease,Inflammatory Disease,Organismal Injury and Abnormalities,Reproductive System Disease,Skeletal and Muscular Disorders	Cytoplasm	kinase		miR-495	0.035	-1.46	TargetScan Human	High (predicted)
GDF11	0.068	1.132	growth differentiation factor 11	Cancer,Connective Tissue Disorders,Developmental Disorder,Endocrine System Disorders,Gastrointestinal Disease,Skeletal and Muscular Disorders	Extracellular Space	growth factor		miR-495	0.035	-1.46	TargetScan Human	High (predicted)
GNA12	0.0763	1.155	guanine nucleotide binding protein (G protein) alpha 12	Cancer,Cardiovascular Disease,Developmental Disorder,Endocrine System Disorders,Gastrointestinal Disease,Inflammatory Response,Neurological Disease,Organismal Injury and Abnormalities,Reproductive System Disease,Respiratory Disease,Tumor Morphology	Plasma Membrane	enzyme	Actin Cytoskeleton Signaling Actin Nucleation by ARP-WASP Complex Androgen Signaling Axonal Guidance Signaling CREB Signaling in Neurons CXCR4 Signaling Cardiac Hypertrophy Signaling Cholecystokinin/Gastrin-mediated Signaling ERK5 Signaling Endothelin-1 Signaling Ephrin B Signaling Ephrin Receptor Signaling G Beta Gamma Signaling GÎ±12/13 Signaling IL-1 Signaling IL-8 Signaling Molecular Mechanis…	miR-495	0.035	-1.46	TargetScan Human	High (predicted)
GPD1	0.0434	1.433	glycerol-3-phosphate dehydrogenase 1 (soluble)	Cancer,Cardiovascular Disease,Dermatological Diseases and Conditions,Developmental Disorder,Endocrine System Disorders,Gastrointestinal Disease,Hematological Disease,Hepatic System Disease,Hereditary Disorder,Immunological Disease,Inflammatory Disease,Inflammatory Response,Metabolic Disease,Neurological Disease,Psychological Disorders,Skeletal and Muscular Disorders	Cytoplasm	enzyme	Glycerol Degradation I Glycerol-3-phosphate Shuttle PPARÎ±/RXRÎ± Activation	miR-495	0.035	-1.46	TargetScan Human	High (predicted)
HP1BP3	0.0894	1.049	heterochromatin protein 1, binding protein 3	Cancer	Nucleus	other		miR-495	0.035	-1.46	TargetScan Human	High (predicted)
ID1	0.00145	1.279	inhibitor of DNA binding 1, dominant negative helix-loop-helix protein	Cancer,Connective Tissue Disorders,Dermatological Diseases and Conditions,Developmental Disorder,Endocrine System Disorders,Gastrointestinal Disease,Hematological Disease,Immunological Disease,Inflammatory Disease,Inflammatory Response,Metabolic Disease,Ophthalmic Disease,Organismal Injury and Abnormalities,Reproductive System Disease,Respiratory Disease,Skeletal and Muscular Disorders,Tumor Morp…	Nucleus	transcription regulator	Mouse Embryonic Stem Cell Pluripotency	miR-495	0.035	-1.46	TargetScan Human	High (predicted)
ILF3	0.0902	1.045	interleukin enhancer binding factor 3, 90kDa	Cancer,Dermatological Diseases and Conditions,Hematological Disease,Infectious Disease,Organismal Injury and Abnormalities,Reproductive System Disease,Respiratory Disease	Nucleus	transcription regulator		miR-495	0.035	-1.46	TargetScan Human	High (predicted)
ITPR2	0.0599	1.081	inositol 1,4,5-trisphosphate receptor, type 2	Cancer,Developmental Disorder,Endocrine System Disorders,Gastrointestinal Disease,Hematological Disease,Metabolic Disease,Neurological Disease,Nutritional Disease,Organismal Injury and Abnormalities,Psychological Disorders,Reproductive System Disease	Cytoplasm	ion channel	Aldosterone Signaling in Epithelial Cells Breast Cancer Regulation by Stathmin1 CCR3 Signaling in Eosinophils CD28 Signaling in T Helper Cells CREB Signaling in Neurons CXCR4 Signaling Calcium Signaling Calcium-induced T Lymphocyte Apoptosis Cellular Effects of Sildenafil (Viagra) Cholecystokinin/Gastrin-mediated Signaling Corticotropin Releasing Hormone Signaling Dopamine-DARPP32 Feedback in cAM…	miR-495	0.035	-1.46	TargetScan Human	High (predicted)
KAT2B	0.0439	1.252	K(lysine) acetyltransferase 2B	Cancer,Developmental Disorder,Endocrine System Disorders,Organismal Injury and Abnormalities,Reproductive System Disease	Nucleus	transcription regulator	AMPK Signaling Androgen Signaling Cell Cycle: G2/M DNA Damage Checkpoint Regulation Estrogen Receptor Signaling Glucocorticoid Receptor Signaling HMGB1 Signaling RAR Activation p53 Signaling	miR-495	0.035	-1.46	TargetScan Human	High (predicted)
KHSRP	0.0142	1.087	KH-type splicing regulatory protein	Cancer,Connective Tissue Disorders,Immunological Disease,Infectious Disease,Inflammatory Disease,Neurological Disease,Organismal Injury and Abnormalities,Renal and Urological Disease,Reproductive System Disease,Skeletal and Muscular Disorders	Nucleus	enzyme		miR-495	0.035	-1.46	TargetScan Human	High (predicted)
LDLRAD3	0.0233	1.221	low density lipoprotein receptor class A domain containing 3	Cancer,Organismal Injury and Abnormalities,Reproductive System Disease	Plasma Membrane	other		miR-495	0.035	-1.46	TargetScan Human	High (predicted)
MAGT1	0.0888	1.172	magnesium transporter 1	Cancer,Hematological Disease,Hereditary Disorder,Immunological Disease,Infectious Disease,Inflammatory Response,Metabolic Disease	Plasma Membrane	enzyme		miR-495	0.035	-1.46	TargetScan Human	High (predicted)
MED12	0.0249	1.099	mediator complex subunit 12	Cancer,Connective Tissue Disorders,Developmental Disorder,Gastrointestinal Disease,Hepatic System Disease,Hereditary Disorder,Neurological Disease,Nutritional Disease,Ophthalmic Disease,Organismal Injury and Abnormalities,Psychological Disorders,Reproductive System Disease,Skeletal and Muscular Disorders	Nucleus	transcription regulator	Estrogen Receptor Signaling PPARÎ±/RXRÎ± Activation	miR-495	0.035	-1.46	TargetScan Human	High (predicted)
METTL7A	0.0451	1.284	methyltransferase like 7A		Other	other		miR-495	0.035	-1.46	TargetScan Human	High (predicted)
MMRN1	0.0972	1.046	multimerin 1	Cancer,Gastrointestinal Disease,Hepatic System Disease,Organismal Injury and Abnormalities,Reproductive System Disease	Extracellular Space	other		miR-495	0.035	-1.46	TargetScan Human	High (predicted)
MSI1	0.0501	1.153	musashi RNA-binding protein 1	Cancer,Gastrointestinal Disease,Neurological Disease,Organismal Injury and Abnormalities,Psychological Disorders	Cytoplasm	other		miR-495	0.035	-1.46	TargetScan Human	High (predicted)
MYCBP	0.0982	1.275	MYC binding protein		Nucleus	transcription regulator		miR-495	0.035	-1.46	TargetScan Human	High (predicted)
NCOA1	0.0703	1.064	nuclear receptor coactivator 1	Cancer,Connective Tissue Disorders,Dermatological Diseases and Conditions,Developmental Disorder,Endocrine System Disorders,Metabolic Disease,Neurological Disease,Nutritional Disease,Organismal Injury and Abnormalities,Reproductive System Disease,Skeletal and Muscular Disorders,Tumor Morphology	Nucleus	transcription regulator	Androgen Signaling Estrogen Receptor Signaling Glucocorticoid Receptor Signaling HIF1Î± Signaling IL-12 Signaling and Production in Macrophages LPS/IL-1 Mediated Inhibition of RXR Function PPAR Signaling PXR/RXR Activation RAR Activation Role of Wnt/GSK-3Î² Signaling in the Pathogenesis of Influenza TR/RXR Activation VDR/RXR Activation Xenobiotic Metabolism Signaling	miR-495	0.035	-1.46	TargetScan Human	High (predicted)
NOD1	0.0874	1.059	nucleotide-binding oligomerization domain containing 1	Antimicrobial Response,Cancer,Cardiovascular Disease,Connective Tissue Disorders,Dermatological Diseases and Conditions,Gastrointestinal Disease,Hereditary Disorder,Infectious Disease,Inflammatory Disease,Inflammatory Response,Organismal Injury and Abnormalities,Reproductive System Disease,Respiratory Disease,Skeletal and Muscular Disorders	Cytoplasm	other	Role of Pattern Recognition Receptors in Recognition of Bacteria and Viruses TREM1 Signaling	miR-495	0.035	-1.46	TargetScan Human	High (predicted)
NRXN2	0.0244	1.084	neurexin 2	Cancer,Gastrointestinal Disease,Organismal Injury and Abnormalities,Reproductive System Disease,Respiratory Disease	Plasma Membrane	transporter		miR-495	0.035	-1.46	TargetScan Human	High (predicted)
PARVA	0.0531	1.422	parvin, alpha	Cancer,Cardiovascular Disease,Infectious Disease,Organismal Injury and Abnormalities,Reproductive System Disease	Cytoplasm	other	ILK Signaling Integrin Signaling Paxillin Signaling	miR-495	0.035	-1.46	TargetScan Human	High (predicted)
PEX13	0.0058	1.114	peroxisomal biogenesis factor 13	Cancer,Connective Tissue Disorders,Developmental Disorder,Gastrointestinal Disease,Hepatic System Disease,Hereditary Disorder,Metabolic Disease,Neurological Disease,Respiratory Disease,Skeletal and Muscular Disorders	Cytoplasm	transporter		miR-495	0.035	-1.46	TargetScan Human	High (predicted)
PHF1	0.0253	1.079	PHD finger protein 1	Cancer,Dermatological Diseases and Conditions,Gastrointestinal Disease,Immunological Disease,Inflammatory Disease,Inflammatory Response,Metabolic Disease,Neurological Disease,Organismal Injury and Abnormalities,Psychological Disorders,Reproductive System Disease	Nucleus	transcription regulator		miR-495	0.035	-1.46	TargetScan Human	High (predicted)
PLCH1	0.097	1.137	phospholipase C, eta 1	Cancer	Cytoplasm	enzyme	D-myo-inositol (1,4,5)-Trisphosphate Biosynthesis D-myo-inositol-5-phosphate Metabolism Phospholipases Superpathway of Inositol Phosphate Compounds	miR-495	0.035	-1.46	TargetScan Human	High (predicted)
PPP4C	0.00685	1.101	protein phosphatase 4, catalytic subunit	Cancer,Organismal Injury and Abnormalities,Reproductive System Disease	Cytoplasm	phosphatase		miR-495	0.035	-1.46	TargetScan Human	High (predicted)
PRRC2A	0.0954	1.052	proline-rich coiled-coil 2A	Cancer,Connective Tissue Disorders,Endocrine System Disorders,Gastrointestinal Disease,Immunological Disease,Inflammatory Disease,Metabolic Disease,Neurological Disease,Skeletal and Muscular Disorders	Cytoplasm	other		miR-495	0.035	-1.46	TargetScan Human	High (predicted)
PSMD2	0.069	1.064	proteasome (prosome, macropain) 26S subunit, non-ATPase, 2	Cancer,Dermatological Diseases and Conditions,Hematological Disease,Immunological Disease,Infectious Disease,Inflammatory Disease,Inflammatory Response,Metabolic Disease,Organismal Injury and Abnormalities,Renal and Urological Disease,Reproductive System Disease	Cytoplasm	other	Protein Ubiquitination Pathway	miR-495	0.035	-1.46	TargetScan Human	High (predicted)
QSER1	0.0391	1.104	glutamine and serine rich 1	Cancer,Gastrointestinal Disease,Neurological Disease	Other	other		miR-495	0.035	-1.46	TargetScan Human	High (predicted)
RHOQ	0.027	1.108	ras homolog family member Q	Cancer,Gastrointestinal Disease	Plasma Membrane	enzyme	Actin Nucleation by ARP-WASP Complex CXCR4 Signaling Cardiac Hypertrophy Signaling Cholecystokinin/Gastrin-mediated Signaling Colorectal Cancer Metastasis Signaling Germ Cell-Sertoli Cell Junction Signaling Glioblastoma Multiforme Signaling Glioma Invasiveness Signaling GÎ±q Signaling HMGB1 Signaling IL-8 Signaling ILK Signaling Insulin Receptor Signaling Integrin Signaling Molecular Mechanisms o…	miR-495	0.035	-1.46	TargetScan Human	High (predicted)
RNF41	0.0696	1.079	ring finger protein 41, E3 ubiquitin protein ligase	Cancer,Gastrointestinal Disease,Hematological Disease,Hepatic System Disease,Immunological Disease,Infectious Disease,Organismal Injury and Abnormalities	Cytoplasm	enzyme	Neuregulin Signaling	miR-495	0.035	-1.46	TargetScan Human	High (predicted)
RPGRIP1L	0.035	1.119	RPGRIP1-like	Cancer,Cardiovascular Disease,Connective Tissue Disorders,Dental Disease,Developmental Disorder,Gastrointestinal Disease,Hepatic System Disease,Hereditary Disorder,Neurological Disease,Ophthalmic Disease,Organismal Injury and Abnormalities,Renal and Urological Disease,Reproductive System Disease,Respiratory Disease,Skeletal and Muscular Disorders	Cytoplasm	other		miR-495	0.035	-1.46	TargetScan Human	High (predicted)
SAMD4B	0.0155	1.107	sterile alpha motif domain containing 4B	Cancer	Cytoplasm	other		miR-495	0.035	-1.46	TargetScan Human	High (predicted)
SDHC	0.093	1.058	succinate dehydrogenase complex, subunit C, integral membrane protein, 15kDa	Cancer,Endocrine System Disorders,Gastrointestinal Disease,Hereditary Disorder,Neurological Disease	Cytoplasm	enzyme	Mitochondrial Dysfunction Oxidative Phosphorylation TCA Cycle II (Eukaryotic)	miR-495	0.035	-1.46	TargetScan Human	High (predicted)
SHMT2	0.00373	1.104	serine hydroxymethyltransferase 2 (mitochondrial)	Cancer,Hematological Disease,Immunological Disease,Organismal Injury and Abnormalities	Cytoplasm	enzyme	Folate Polyglutamylation Folate Transformations I Glycine Betaine Degradation Glycine Biosynthesis I Superpathway of Serine and Glycine Biosynthesis I dTMP De Novo Biosynthesis	miR-495	0.035	-1.46	TargetScan Human	High (predicted)
SIAH1	0.0545	1.09	siah E3 ubiquitin protein ligase 1	Cancer,Gastrointestinal Disease,Inflammatory Response,Organismal Injury and Abnormalities,Reproductive System Disease	Nucleus	enzyme	Colorectal Cancer Metastasis Signaling Role of Wnt/GSK-3Î² Signaling in the Pathogenesis of Influenza	miR-495	0.035	-1.46	TargetScan Human	High (predicted)
SLC12A2	0.0285	1.395	solute carrier family 12 (sodium/potassium/chloride transporter), member 2	Auditory Disease,Cancer,Cardiovascular Disease,Developmental Disorder,Gastrointestinal Disease,Hepatic System Disease,Hereditary Disorder,Neurological Disease,Organismal Injury and Abnormalities,Psychological Disorders,Reproductive System Disease,Skeletal and Muscular Disorders	Plasma Membrane	transporter	Aldosterone Signaling in Epithelial Cells Sperm Motility	miR-495	0.035	-1.46	TargetScan Human	High (predicted)
SLC2A1	0.00392	1.22	solute carrier family 2 (facilitated glucose transporter), member 1	Cancer,Cardiovascular Disease,Developmental Disorder,Gastrointestinal Disease,Hematological Disease,Hepatic System Disease,Hereditary Disorder,Immunological Disease,Infectious Disease,Metabolic Disease,Neurological Disease,Organismal Injury and Abnormalities,Psychological Disorders,Reproductive System Disease	Plasma Membrane	transporter	AMPK Signaling Antioxidant Action of Vitamin C HIF1Î± Signaling Renal Cell Carcinoma Signaling TR/RXR Activation Vitamin-C Transport	miR-495	0.035	-1.46	TargetScan Human	High (predicted)
SMOC1	0.081	1.131	SPARC related modular calcium binding 1	Cancer,Dermatological Diseases and Conditions,Developmental Disorder,Hereditary Disorder,Ophthalmic Disease,Skeletal and Muscular Disorders	Extracellular Space	other		miR-495	0.035	-1.46	TargetScan Human	High (predicted)
SPG11	0.0317	1.087	spastic paraplegia 11 (autosomal recessive)	Cancer,Hereditary Disorder,Neurological Disease	Cytoplasm	other		miR-495	0.035	-1.46	TargetScan Human	High (predicted)
SRSF1	0.0891	1.089	serine/arginine-rich splicing factor 1	Cancer,Connective Tissue Disorders,Immunological Disease,Infectious Disease,Inflammatory Disease,Neurological Disease,Respiratory Disease,Skeletal and Muscular Disorders,Tumor Morphology	Nucleus	other		miR-495	0.035	-1.46	TargetScan Human	High (predicted)
SYT11	0.00154	1.068	synaptotagmin XI	Cancer	Cytoplasm	transporter		miR-495	0.035	-1.46	TargetScan Human	High (predicted)
TAB2	0.0616	1.066	TGF-beta activated kinase 1/MAP3K7 binding protein 2	Cardiovascular Disease,Developmental Disorder,Gastrointestinal Disease,Hepatic System Disease,Hereditary Disorder,Inflammatory Response,Organismal Injury and Abnormalities	Cytoplasm	other	IL-1 Signaling Molecular Mechanisms of Cancer NF-ÎºB Signaling RANK Signaling in Osteoclasts Role of Osteoblasts, Osteoclasts and Chondrocytes in Rheumatoid Arthritis Role of PKR in Interferon Induction and Antiviral Response Toll-like Receptor Signaling p38 MAPK Signaling	miR-495	0.035	-1.46	TargetScan Human	High (predicted)
TGFBR3	0.0626	1.165	transforming growth factor, beta receptor III	Cancer,Cardiovascular Disease,Dermatological Diseases and Conditions,Developmental Disorder,Endocrine System Disorders,Gastrointestinal Disease,Hereditary Disorder,Inflammatory Response,Metabolic Disease,Neurological Disease,Organismal Injury and Abnormalities,Psychological Disorders,Reproductive System Disease,Skeletal and Muscular Disorders	Plasma Membrane	kinase	Epithelial Adherens Junction Signaling Factors Promoting Cardiogenesis in Vertebrates NF-ÎºB Signaling PPARÎ±/RXRÎ± Activation PTEN Signaling STAT3 Pathway Sertoli Cell-Sertoli Cell Junction Signaling Wnt/Î²-catenin Signaling	miR-495	0.035	-1.46	TargetScan Human	High (predicted)
THSD7A	0.0289	1.222	thrombospondin, type I, domain containing 7A	Cancer,Organismal Injury and Abnormalities,Renal and Urological Disease	Other	other		miR-495	0.035	-1.46	TargetScan Human	High (predicted)
TMEM39B	0.0643	1.066	transmembrane protein 39B		Cytoplasm	other		miR-495	0.035	-1.46	TargetScan Human	High (predicted)
TPD52	0.0407	1.067	tumor protein D52	Cancer,Endocrine System Disorders,Gastrointestinal Disease,Hepatic System Disease,Hereditary Disorder,Neurological Disease,Organismal Injury and Abnormalities,Psychological Disorders,Reproductive System Disease,Skeletal and Muscular Disorders,Tumor Morphology	Cytoplasm	other		miR-495	0.035	-1.46	TargetScan Human	High (predicted)
TRAPPC10	0.0236	1.067	trafficking protein particle complex 10	Cancer,Cardiovascular Disease,Gastrointestinal Disease,Organismal Injury and Abnormalities,Reproductive System Disease	Cytoplasm	transporter		miR-495	0.035	-1.46	TargetScan Human	High (predicted)
USP46	0.0127	1.232	ubiquitin specific peptidase 46	Endocrine System Disorders,Gastrointestinal Disease,Metabolic Disease	Other	peptidase	Protein Ubiquitination Pathway	miR-495	0.035	-1.46	TargetScan Human	High (predicted)
VPS13D	0.0428	1.057	vacuolar protein sorting 13 homolog D (S. cerevisiae)	Cancer,Gastrointestinal Disease,Hepatic System Disease	Cytoplasm	other		miR-495	0.035	-1.46	TargetScan Human	High (predicted)
ZFP64	0.0947	1.073	ZFP64 zinc finger protein	Cancer,Gastrointestinal Disease,Neurological Disease,Organismal Injury and Abnormalities,Reproductive System Disease	Nucleus	other		miR-495	0.035	-1.46	TargetScan Human	High (predicted)
ZHX2	0.0242	1.172	zinc fingers and homeoboxes 2	Cancer,Endocrine System Disorders,Gastrointestinal Disease,Organismal Injury and Abnormalities,Reproductive System Disease	Nucleus	transcription regulator		miR-495	0.035	-1.46	TargetScan Human	High (predicted)

## Sheet: A S(EvC)
Gene Symbol	Gene p-value	Gene Fold Change	Entrez Gene Name	Disease	Location	Molecule Type	Pathway	miRNA Symbol	miRNA p-value	miRNA Fold Change	Source	Confidence
AHCTF1	0.027	-1.094	AT hook containing transcription factor 1	Cancer,Gastrointestinal Disease,Infectious Disease,Organismal Injury and Abnormalities,Renal and Urological Disease,Reproductive System Disease	Nucleus	transcription regulator		let-7c-5p	0.005	1.39	TargetScan Human	High (predicted)
AKAP5	0.0905	-1.205	A kinase (PRKA) anchor protein 5	Cancer,Cardiovascular Disease,Developmental Disorder,Hematological Disease,Immunological Disease,Metabolic Disease,Neurological Disease,Organismal Injury and Abnormalities,Psychological Disorders,Skeletal and Muscular Disorders	Plasma Membrane	other	Calcium Signaling Cardiac Î²-adrenergic Signaling Protein Kinase A Signaling Role of NFAT in Cardiac Hypertrophy Role of NFAT in Regulation of the Immune Response cAMP-mediated signaling	let-7c-5p	0.005	1.39	TargetScan Human	High (predicted)
AP4E1	0.0209	-1.11	adaptor-related protein complex 4, epsilon 1 subunit	Cancer,Cardiovascular Disease,Hereditary Disorder,Neurological Disease,Organismal Injury and Abnormalities,Reproductive System Disease	Cytoplasm	other		let-7c-5p	0.005	1.39	TargetScan Human	High (predicted)
ARHGEF38	0.00911	-1.119	Rho guanine nucleotide exchange factor (GEF) 38		Other	other		let-7c-5p	0.005	1.39	TargetScan Human	High (predicted)
ARPP19	0.0802	-1.213	cAMP-regulated phosphoprotein, 19kDa	Hereditary Disorder,Neurological Disease,Psychological Disorders,Skeletal and Muscular Disorders	Cytoplasm	transporter		let-7c-5p	0.005	1.39	TargetScan Human	High (predicted)
ATP8B4	0.0492	-1.065	ATPase, class I, type 8B, member 4	Cancer,Organismal Injury and Abnormalities,Reproductive System Disease	Other	transporter		let-7c-5p	0.005	1.39	TargetScan Human	High (predicted)
BTF3L4	0.0737	-1.147	basic transcription factor 3-like 4	Cancer,Gastrointestinal Disease	Other	other		let-7c-5p	0.005	1.39	TargetScan Human	High (predicted)
CBX2	0.0538	-1.069	chromobox homolog 2	Cancer,Connective Tissue Disorders,Dental Disease,Developmental Disorder,Endocrine System Disorders,Gastrointestinal Disease,Hematological Disease,Hereditary Disorder,Immunological Disease,Organismal Injury and Abnormalities,Reproductive System Disease,Skeletal and Muscular Disorders	Nucleus	transcription regulator		let-7c-5p	0.005	1.39	TargetScan Human	High (predicted)
CCNT2	0.026	-1.153	cyclin T2	Cancer,Organismal Injury and Abnormalities,Reproductive System Disease	Nucleus	transcription regulator		let-7c-5p	0.005	1.39	TargetScan Human	High (predicted)
CDC14B	0.0942	-1.132	cell division cycle 14B	Connective Tissue Disorders,Dermatological Diseases and Conditions,Developmental Disorder,Hereditary Disorder,Metabolic Disease,Neurological Disease,Ophthalmic Disease,Skeletal and Muscular Disorders	Nucleus	phosphatase	Protein Kinase A Signaling	let-7c-5p	0.005	1.39	TargetScan Human	High (predicted)
CHIC1	0.0932	-1.109	cysteine-rich hydrophobic domain 1	Cancer	Plasma Membrane	other		let-7c-5p	0.005	1.39	TargetScan Human	High (predicted)
CHUK	0.0941	-1.061	conserved helix-loop-helix ubiquitous kinase	Antimicrobial Response,Cancer,Connective Tissue Disorders,Dermatological Diseases and Conditions,Developmental Disorder,Endocrine System Disorders,Gastrointestinal Disease,Hematological Disease,Hepatic System Disease,Hereditary Disorder,Immunological Disease,Infectious Disease,Inflammatory Disease,Inflammatory Response,Metabolic Disease,Organismal Injury and Abnormalities,Renal and Urological Dis…	Cytoplasm	kinase	4-1BB Signaling in T Lymphocytes Activation of IRF by Cytosolic Pattern Recognition Receptors Acute Phase Response Signaling Altered T Cell and B Cell Signaling in Rheumatoid Arthritis Angiopoietin Signaling Antioxidant Action of Vitamin C Apoptosis Signaling April Mediated Signaling B Cell Activating Factor Signaling B Cell Receptor Signaling CD27 Signaling in Lymphocytes CD28 Signaling in T Hel…	let-7c-5p	0.005	1.39	TargetScan Human	High (predicted)
CLDN12	0.0832	-1.129	claudin 12	Cancer,Organismal Injury and Abnormalities,Reproductive System Disease	Plasma Membrane	other	Agranulocyte Adhesion and Diapedesis Granulocyte Adhesion and Diapedesis Leukocyte Extravasation Signaling Sertoli Cell-Sertoli Cell Junction Signaling Tight Junction Signaling	let-7c-5p	0.005	1.39	TargetScan Human	High (predicted)
COL14A1	0.0371	-1.124	collagen, type XIV, alpha 1	Cancer,Connective Tissue Disorders,Dermatological Diseases and Conditions,Gastrointestinal Disease,Organismal Injury and Abnormalities,Reproductive System Disease	Extracellular Space	other		let-7c-5p	0.005	1.39	TargetScan Human	High (predicted)
COL4A2	0.00545	-1.086	collagen, type IV, alpha 2	Cancer,Connective Tissue Disorders,Dermatological Diseases and Conditions,Gastrointestinal Disease,Hematological Disease,Hepatic System Disease,Immunological Disease,Inflammatory Disease,Neurological Disease,Organismal Injury and Abnormalities,Psychological Disorders,Respiratory Disease,Skeletal and Muscular Disorders,Tumor Morphology	Extracellular Space	other	Hepatic Fibrosis / Hepatic Stellate Cell Activation	let-7c-5p	0.005	1.39	TargetScan Human	High (predicted)
CYP4F2	0.029	-1.051	cytochrome P450, family 4, subfamily F, polypeptide 2	Cancer,Dermatological Diseases and Conditions,Endocrine System Disorders,Gastrointestinal Disease,Metabolic Disease,Organismal Injury and Abnormalities,Renal and Urological Disease,Reproductive System Disease	Cytoplasm	enzyme	Î±-tocopherol Degradation	let-7c-5p	0.005	1.39	TargetScan Human	High (predicted)
DRD3	0.0558	-1.252	dopamine receptor D3	Cancer,Cardiovascular Disease,Connective Tissue Disorders,Dermatological Diseases and Conditions,Developmental Disorder,Endocrine System Disorders,Gastrointestinal Disease,Hematological Disease,Hereditary Disorder,Inflammatory Disease,Inflammatory Response,Metabolic Disease,Neurological Disease,Nutritional Disease,Ophthalmic Disease,Organismal Injury and Abnormalities,Psychological Disorders,Rena…	Plasma Membrane	G-protein coupled receptor	Dopamine Receptor Signaling Dopamine-DARPP32 Feedback in cAMP Signaling G-Protein Coupled Receptor Signaling GÎ±i Signaling cAMP-mediated signaling	let-7c-5p	0.005	1.39	miRecords	Experimentally Observed
E2F6	0.0577	-1.097	E2F transcription factor 6	Cancer,Cardiovascular Disease,Developmental Disorder,Endocrine System Disorders,Gastrointestinal Disease,Hematological Disease,Immunological Disease,Neurological Disease,Organismal Injury and Abnormalities,Reproductive System Disease,Skeletal and Muscular Disorders	Nucleus	transcription regulator	Breast Cancer Regulation by Stathmin1 Cell Cycle Regulation by BTG Family Proteins Cell Cycle: G1/S Checkpoint Regulation Chronic Myeloid Leukemia Signaling Cyclins and Cell Cycle Regulation Estrogen-mediated S-phase Entry Glioblastoma Multiforme Signaling Glioma Signaling Molecular Mechanisms of Cancer Pancreatic Adenocarcinoma Signaling Role of BRCA1 in DNA Damage Response Role of CHK Proteins …	let-7c-5p	0.005	1.39	TargetScan Human	High (predicted)
EOGT	0.0767	-1.09	EGF domain-specific O-linked N-acetylglucosamine (GlcNAc) transferase	Cancer,Dermatological Diseases and Conditions,Developmental Disorder,Hereditary Disorder,Organismal Injury and Abnormalities,Reproductive System Disease	Extracellular Space	enzyme		let-7c-5p	0.005	1.39	TargetScan Human	High (predicted)
FAM135A	0.0366	-1.065	family with sequence similarity 135, member A	Cancer,Gastrointestinal Disease,Infectious Disease,Organismal Injury and Abnormalities,Reproductive System Disease	Other	enzyme		let-7c-5p	0.005	1.39	TargetScan Human	High (predicted)
FAM178A	0.0413	-1.139	family with sequence similarity 178, member A	Cancer	Extracellular Space	other		let-7c-5p	0.005	1.39	TargetScan Human	High (predicted)
GNAL	0.0935	-1.449	guanine nucleotide binding protein (G protein), alpha activating activity polypeptide, olfactory type	Cancer,Hereditary Disorder,Neurological Disease,Organismal Injury and Abnormalities,Psychological Disorders,Reproductive System Disease,Skeletal and Muscular Disorders	Cytoplasm	enzyme	Androgen Signaling Axonal Guidance Signaling CDK5 Signaling CREB Signaling in Neurons CXCR4 Signaling Cardiac Hypertrophy Signaling Endothelin-1 Signaling Ephrin B Signaling Ephrin Receptor Signaling G Beta Gamma Signaling G-Protein Coupled Receptor Signaling IL-1 Signaling Molecular Mechanisms of Cancer Relaxin Signaling RhoGDI Signaling Role of NFAT in Regulation of the Immune Response Signalin…	let-7c-5p	0.005	1.39	TargetScan Human	High (predicted)
GNAT1	0.0124	-1.113	guanine nucleotide binding protein (G protein), alpha transducing activity polypeptide 1	Cancer,Developmental Disorder,Hereditary Disorder,Neurological Disease,Ophthalmic Disease,Organismal Injury and Abnormalities	Plasma Membrane	enzyme	Androgen Signaling Axonal Guidance Signaling CREB Signaling in Neurons CXCR4 Signaling Cardiac Hypertrophy Signaling Endothelin-1 Signaling Ephrin B Signaling Ephrin Receptor Signaling G Beta Gamma Signaling IL-1 Signaling Molecular Mechanisms of Cancer Phototransduction Pathway Relaxin Signaling RhoGDI Signaling Role of NFAT in Regulation of the Immune Response Signaling by Rho Family GTPases Sy…	let-7c-5p	0.005	1.39	TargetScan Human	High (predicted)
GRID2IP	0.0652	-1.065	glutamate receptor, ionotropic, delta 2 (Grid2) interacting protein	Cancer,Hereditary Disorder,Neurological Disease,Organismal Injury and Abnormalities,Reproductive System Disease	Cytoplasm	other		let-7c-5p	0.005	1.39	TargetScan Human	High (predicted)
HDHD1	0.06	-1.056	haloacid dehalogenase-like hydrolase domain containing 1	Cancer,Gastrointestinal Disease,Hepatic System Disease	Other	enzyme		let-7c-5p	0.005	1.39	TargetScan Human	High (predicted),Moderate (predicted)
HRAS	0.0533	-1.1	Harvey rat sarcoma viral oncogene homolog	Cancer,Cardiovascular Disease,Connective Tissue Disorders,Dermatological Diseases and Conditions,Developmental Disorder,Endocrine System Disorders,Gastrointestinal Disease,Hematological Disease,Hepatic System Disease,Hereditary Disorder,Hypersensitivity Response,Infectious Disease,Inflammatory Disease,Inflammatory Response,Metabolic Disease,Neurological Disease,Organismal Injury and Abnormalities…	Plasma Membrane	enzyme	14-3-3-mediated Signaling Actin Cytoskeleton Signaling Actin Nucleation by ARP-WASP Complex Acute Myeloid Leukemia Signaling Acute Phase Response Signaling Agrin Interactions at Neuromuscular Junction Angiopoietin Signaling Antiproliferative Role of Somatostatin Receptor 2 Apoptosis Signaling Axonal Guidance Signaling B Cell Receptor Signaling BMP signaling pathway Bladder Cancer Signaling Breast…	let-7c-5p	0.005	1.39	miRecords	Experimentally Observed
KIF1B	0.0711	-1.149	kinesin family member 1B	Cancer,Endocrine System Disorders,Gastrointestinal Disease,Hereditary Disorder,Inflammatory Disease,Neurological Disease,Organismal Injury and Abnormalities,Psychological Disorders,Renal and Urological Disease,Respiratory Disease,Skeletal and Muscular Disorders	Cytoplasm	transporter		let-7c-5p	0.005	1.39	TargetScan Human	High (predicted)
KLK10	0.0873	-1.047	kallikrein-related peptidase 10	Cancer,Dermatological Diseases and Conditions,Endocrine System Disorders,Gastrointestinal Disease,Immunological Disease,Inflammatory Disease,Inflammatory Response,Organismal Injury and Abnormalities,Reproductive System Disease,Respiratory Disease	Extracellular Space	peptidase		let-7c-5p	0.005	1.39	miRecords	Experimentally Observed
KRT19	0.0103	-1.091	keratin 19	Cancer,Developmental Disorder,Endocrine System Disorders,Gastrointestinal Disease,Hereditary Disorder,Organismal Injury and Abnormalities,Renal and Urological Disease,Reproductive System Disease,Respiratory Disease	Cytoplasm	other		let-7c-5p	0.005	1.39	miRecords	Experimentally Observed
LIN28A	0.0381	-1.061	lin-28 homolog A (C. elegans)	Cancer,Cardiovascular Disease,Developmental Disorder,Endocrine System Disorders,Gastrointestinal Disease,Hepatic System Disease,Organismal Injury and Abnormalities,Reproductive System Disease,Respiratory Disease	Cytoplasm	other		let-7c-5p	0.005	1.39	TarBase,TargetScan Human,miRecords	Experimentally Observed,High (predicted)
LY75	0.00709	-1.108	lymphocyte antigen 75	Cancer,Dermatological Diseases and Conditions,Gastrointestinal Disease,Hematological Disease,Immunological Disease,Inflammatory Disease,Inflammatory Response,Metabolic Disease,Neurological Disease,Psychological Disorders	Plasma Membrane	transmembrane receptor	Dendritic Cell Maturation	let-7c-5p	0.005	1.39	TargetScan Human	High (predicted)
MAP3K1	0.0677	-1.099	mitogen-activated protein kinase kinase kinase 1, E3 ubiquitin protein ligase	Cancer,Cardiovascular Disease,Developmental Disorder,Gastrointestinal Disease,Hereditary Disorder,Immunological Disease,Inflammatory Response,Ophthalmic Disease,Organismal Injury and Abnormalities,Reproductive System Disease,Tumor Morphology	Cytoplasm	kinase	Acute Phase Response Signaling April Mediated Signaling B Cell Activating Factor Signaling B Cell Receptor Signaling CD27 Signaling in Lymphocytes CD28 Signaling in T Helper Cells Cardiac Hypertrophy Signaling Ceramide Signaling EGF Signaling FGF Signaling GNRH Signaling Germ Cell-Sertoli Cell Junction Signaling Glucocorticoid Receptor Signaling GÎ±12/13 Signaling HGF Signaling IL-1 Signaling LPS…	let-7c-5p	0.005	1.39	TargetScan Human	High (predicted)
MAP3K2	0.0623	-1.061	mitogen-activated protein kinase kinase kinase 2	Cancer,Organismal Injury and Abnormalities,Reproductive System Disease	Cytoplasm	kinase	B Cell Receptor Signaling CD27 Signaling in Lymphocytes Cardiac Hypertrophy Signaling Caveolar-mediated Endocytosis Signaling ERK5 Signaling GNRH Signaling Gap Junction Signaling Germ Cell-Sertoli Cell Junction Signaling HGF Signaling NGF Signaling Nur77 Signaling in T Lymphocytes PKCÎ¸ Signaling in T Lymphocytes Production of Nitric Oxide and Reactive Oxygen Species in Macrophages RANK Signaling…	let-7c-5p	0.005	1.39	TargetScan Human	High (predicted)
MAP3K3	0.0572	-1.066	mitogen-activated protein kinase kinase kinase 3	Connective Tissue Disorders,Dermatological Diseases and Conditions,Endocrine System Disorders,Gastrointestinal Disease,Inflammatory Disease,Inflammatory Response,Metabolic Disease,Skeletal and Muscular Disorders	Cytoplasm	kinase	B Cell Receptor Signaling CD27 Signaling in Lymphocytes Cardiac Hypertrophy Signaling ERK5 Signaling GNRH Signaling Germ Cell-Sertoli Cell Junction Signaling HGF Signaling NF-ÎºB Signaling NGF Signaling Nur77 Signaling in T Lymphocytes PKCÎ¸ Signaling in T Lymphocytes Production of Nitric Oxide and Reactive Oxygen Species in Macrophages RANK Signaling in Osteoclasts SAPK/JNK Signaling Sertoli Cel…	let-7c-5p	0.005	1.39	TargetScan Human	High (predicted)
MDFI	0.0103	-1.101	MyoD family inhibitor	Cancer,Connective Tissue Disorders,Dermatological Diseases and Conditions,Developmental Disorder,Neurological Disease,Psychological Disorders,Respiratory Disease,Skeletal and Muscular Disorders	Cytoplasm	other		let-7c-5p	0.005	1.39	TargetScan Human	High (predicted)
MED6	0.0376	-1.09	mediator complex subunit 6	Infectious Disease,Organismal Injury and Abnormalities,Renal and Urological Disease,Reproductive System Disease	Nucleus	transcription regulator	Estrogen Receptor Signaling	let-7c-5p	0.005	1.39	TargetScan Human	High (predicted)
MEIS2	0.07	-1.404	Meis homeobox 2	Cancer,Hereditary Disorder,Neurological Disease,Organismal Injury and Abnormalities,Psychological Disorders,Reproductive System Disease,Skeletal and Muscular Disorders	Nucleus	transcription regulator		let-7c-5p	0.005	1.39	TargetScan Human	High (predicted)
MEIS3	0.0872	-1.154	Meis homeobox 3	Cancer,Gastrointestinal Disease,Hepatic System Disease	Nucleus	transcription regulator		let-7c-5p	0.005	1.39	TargetScan Human	High (predicted)
MGA	0.0107	-1.043	MGA, MAX dimerization protein	Cancer,Endocrine System Disorders,Gastrointestinal Disease,Organismal Injury and Abnormalities,Reproductive System Disease	Nucleus	transcription regulator		let-7c-5p	0.005	1.39	TargetScan Human	High (predicted)
MGAT4A	0.0125	-1.098	mannosyl (alpha-1,3-)-glycoprotein beta-1,4-N-acetylglucosaminyltransferase, isozyme A	Cancer,Endocrine System Disorders,Gastrointestinal Disease,Hepatic System Disease,Metabolic Disease,Nutritional Disease	Cytoplasm	enzyme		let-7c-5p	0.005	1.39	TargetScan Human	High (predicted)
MICAL3	0.0736	-1.059	microtubule associated monooxygenase, calponin and LIM domain containing 3	Cancer,Gastrointestinal Disease,Infectious Disease,Organismal Injury and Abnormalities,Renal and Urological Disease	Cytoplasm	enzyme	Histidine Degradation VI Pregnenolone Biosynthesis Ubiquinol-10 Biosynthesis (Eukaryotic)	let-7c-5p	0.005	1.39	TargetScan Human	High (predicted)
MTDH	0.00562	-1.117	metadherin	Cancer,Hereditary Disorder,Neurological Disease,Organismal Injury and Abnormalities,Psychological Disorders,Reproductive System Disease,Skeletal and Muscular Disorders	Cytoplasm	transcription regulator		let-7c-5p	0.005	1.39	TargetScan Human	High (predicted)
NTN1	0.0911	-1.184	netrin 1	Cancer,Cardiovascular Disease,Developmental Disorder,Infectious Disease,Inflammatory Response,Neurological Disease,Ophthalmic Disease,Organismal Injury and Abnormalities,Renal and Urological Disease	Extracellular Space	other	Axonal Guidance Signaling Netrin Signaling Protein Kinase A Signaling	let-7c-5p	0.005	1.39	TargetScan Human	High (predicted)
PGRMC1	0.0618	-1.12	progesterone receptor membrane component 1	Hereditary Disorder,Neurological Disease,Psychological Disorders,Skeletal and Muscular Disorders	Plasma Membrane	transmembrane receptor		let-7c-5p	0.005	1.39	TarBase,TargetScan Human	Experimentally Observed,High (predicted)
PRDM1	0.00382	-1.072	PR domain containing 1, with ZNF domain	Cancer,Connective Tissue Disorders,Dermatological Diseases and Conditions,Developmental Disorder,Gastrointestinal Disease,Hematological Disease,Hepatic System Disease,Hereditary Disorder,Immunological Disease,Inflammatory Disease,Inflammatory Response,Neurological Disease,Organismal Injury and Abnormalities,Reproductive System Disease,Skeletal and Muscular Disorders	Nucleus	transcription regulator		let-7c-5p	0.005	1.39	Ingenuity Expert Findings,TargetScan Human,miRecords	Experimentally Observed,High (predicted)
PTAR1	0.0895	-1.053	protein prenyltransferase alpha subunit repeat containing 1	Cancer,Neurological Disease,Psychological Disorders	Other	other		let-7c-5p	0.005	1.39	TargetScan Human	High (predicted)
RRAGD	0.0243	-1.135	Ras-related GTP binding D	Cancer,Gastrointestinal Disease,Infectious Disease,Respiratory Disease	Cytoplasm	enzyme		let-7c-5p	0.005	1.39	TargetScan Human	High (predicted)
RUFY2	0.0609	-1.141	RUN and FYVE domain containing 2	Cancer,Endocrine System Disorders,Gastrointestinal Disease,Organismal Injury and Abnormalities,Reproductive System Disease	Nucleus	other		let-7c-5p	0.005	1.39	TargetScan Human	High (predicted)
SAMD12	0.0874	-1.125	sterile alpha motif domain containing 12	Cancer,Cardiovascular Disease,Dermatological Diseases and Conditions,Endocrine System Disorders,Gastrointestinal Disease,Metabolic Disease,Organismal Injury and Abnormalities	Other	other		let-7c-5p	0.005	1.39	TargetScan Human	High (predicted)
SEC31B	0.0355	-1.081	SEC31 homolog B (S. cerevisiae)	Cancer,Organismal Injury and Abnormalities,Renal and Urological Disease	Other	other		let-7c-5p	0.005	1.39	TargetScan Human	High (predicted)
SIM2	0.0409	-1.054	single-minded family bHLH transcription factor 2	Cancer,Connective Tissue Disorders,Developmental Disorder,Gastrointestinal Disease,Neurological Disease,Nutritional Disease,Organismal Injury and Abnormalities,Reproductive System Disease,Respiratory Disease,Skeletal and Muscular Disorders	Nucleus	transcription regulator		let-7c-5p	0.005	1.39	TargetScan Human	High (predicted)
SLC30A7	0.0686	-1.088	solute carrier family 30 (zinc transporter), member 7	Connective Tissue Disorders,Endocrine System Disorders,Gastrointestinal Disease,Hepatic System Disease,Metabolic Disease,Nutritional Disease,Organismal Injury and Abnormalities,Renal and Urological Disease,Skeletal and Muscular Disorders	Cytoplasm	transporter		let-7c-5p	0.005	1.39	TargetScan Human	High (predicted)
SLC38A9	0.0513	-1.088	solute carrier family 38, member 9	Cancer	Extracellular Space	other		let-7c-5p	0.005	1.39	TargetScan Human	High (predicted)
SNAI3	0.0822	-1.077	snail family zinc finger 3		Nucleus	transcription regulator		let-7c-5p	0.005	1.39	TargetScan Human	High (predicted)
SOST	0.0159	-1.107	sclerostin	Connective Tissue Disorders,Developmental Disorder,Hematological Disease,Hereditary Disorder,Metabolic Disease,Nutritional Disease,Organismal Injury and Abnormalities,Skeletal and Muscular Disorders	Extracellular Space	other	Role of Macrophages, Fibroblasts and Endothelial Cells in Rheumatoid Arthritis Role of Osteoblasts, Osteoclasts and Chondrocytes in Rheumatoid Arthritis	let-7c-5p	0.005	1.39	TargetScan Human	High (predicted)
SPATA13	0.0388	-1.278	spermatogenesis associated 13	Cancer	Plasma Membrane	other		let-7c-5p	0.005	1.39	TargetScan Human	High (predicted)
SPCS3	0.0189	-1.156	signal peptidase complex subunit 3 homolog (S. cerevisiae)	Infectious Disease,Reproductive System Disease	Cytoplasm	peptidase		let-7c-5p	0.005	1.39	TarBase,TargetScan Human	Experimentally Observed,High (predicted)
SWT1	0.0638	-1.097	SWT1 RNA endoribonuclease homolog (S. cerevisiae)	Cancer,Organismal Injury and Abnormalities,Reproductive System Disease	Extracellular Space	other		let-7c-5p	0.005	1.39	TargetScan Human	High (predicted)
SYT2	0.0627	-1.481	synaptotagmin II	Cancer,Immunological Disease	Cytoplasm	transporter	TR/RXR Activation	let-7c-5p	0.005	1.39	TargetScan Human	High (predicted)
TRIM67	0.0796	-1.052	tripartite motif containing 67	Cancer,Gastrointestinal Disease,Organismal Injury and Abnormalities,Reproductive System Disease	Cytoplasm	other		let-7c-5p	0.005	1.39	TargetScan Human	High (predicted)
TRIM71	0.0651	-1.078	tripartite motif containing 71, E3 ubiquitin protein ligase	Cancer	Other	enzyme		let-7c-5p	0.005	1.39	TarBase,TargetScan Human,miRecords	Experimentally Observed,High (predicted)
TRMT13	0.0387	-1.133	tRNA methyltransferase 13 homolog (S. cerevisiae)	Cancer,Hematological Disease,Immunological Disease,Organismal Injury and Abnormalities	Other	other		let-7c-5p	0.005	1.39	TargetScan Human	High (predicted)
UTRN	0.0438	-1.097	utrophin	Cancer,Cardiovascular Disease,Developmental Disorder,Gastrointestinal Disease,Hereditary Disorder,Inflammatory Disease,Inflammatory Response,Organismal Injury and Abnormalities,Reproductive System Disease,Skeletal and Muscular Disorders	Plasma Membrane	transmembrane receptor	Agrin Interactions at Neuromuscular Junction	let-7c-5p	0.005	1.39	TargetScan Human	High (predicted)
WNT1	0.0327	-1.07	wingless-type MMTV integration site family, member 1	Cancer,Cardiovascular Disease,Connective Tissue Disorders,Dermatological Diseases and Conditions,Developmental Disorder,Endocrine System Disorders,Gastrointestinal Disease,Hereditary Disorder,Immunological Disease,Infectious Disease,Inflammatory Disease,Metabolic Disease,Neurological Disease,Organismal Injury and Abnormalities,Renal and Urological Disease,Reproductive System Disease,Respiratory D…	Extracellular Space	cytokine	Axonal Guidance Signaling Basal Cell Carcinoma Signaling Colorectal Cancer Metastasis Signaling Glioblastoma Multiforme Signaling Human Embryonic Stem Cell Pluripotency Molecular Mechanisms of Cancer Ovarian Cancer Signaling Regulation of the Epithelial-Mesenchymal Transition Pathway Role of Macrophages, Fibroblasts and Endothelial Cells in Rheumatoid Arthritis Role of NANOG in Mammalian Embryoni…	let-7c-5p	0.005	1.39	TargetScan Human,miRecords	Experimentally Observed,High (predicted)
ZCCHC9	0.00727	-1.112	zinc finger, CCHC domain containing 9		Other	other		let-7c-5p	0.005	1.39	TargetScan Human	High (predicted)
ZNF275	0.096	-1.227	zinc finger protein 275	Cancer	Nucleus	other		let-7c-5p	0.005	1.39	TargetScan Human	High (predicted)
ZSWIM4	0.092	-1.057	zinc finger, SWIM-type containing 4		Other	other		let-7c-5p	0.005	1.39	TargetScan Human	High (predicted)
ACSL1	0.0613	-1.076	acyl-CoA synthetase long-chain family member 1	Cancer,Cardiovascular Disease,Connective Tissue Disorders,Developmental Disorder,Endocrine System Disorders,Gastrointestinal Disease,Hepatic System Disease,Hereditary Disorder,Immunological Disease,Infectious Disease,Inflammatory Disease,Metabolic Disease,Neurological Disease,Organismal Injury and Abnormalities,Renal and Urological Disease,Reproductive System Disease,Respiratory Disease,Skeletal …	Cytoplasm	enzyme	Acetate Conversion to Acetyl-CoA Ethanol Degradation II Ethanol Degradation IV Fatty Acid Activation Fatty Acid Î²-oxidation I LPS/IL-1 Mediated Inhibition of RXR Function Mitochondrial L-carnitine Shuttle Pathway Oxidative Ethanol Degradation III Stearate Biosynthesis I (Animals) Type II Diabetes Mellitus Signaling Î³-linolenate Biosynthesis II (Animals)	miR-195-5p	0.039	1.25	TargetScan Human	High (predicted)
AMER1	0.049	-1.104	APC membrane recruitment protein 1	Cancer,Cardiovascular Disease,Connective Tissue Disorders,Dermatological Diseases and Conditions,Developmental Disorder,Gastrointestinal Disease,Hematological Disease,Hereditary Disorder,Immunological Disease,Organismal Injury and Abnormalities,Renal and Urological Disease,Skeletal and Muscular Disorders	Plasma Membrane	other		miR-195-5p	0.039	1.25	TargetScan Human	High (predicted)
AMMECR1	0.0218	-1.089	Alport syndrome, mental retardation, midface hypoplasia and elliptocytosis chromosomal region gene 1	Cancer,Neurological Disease	Other	other		miR-195-5p	0.039	1.25	TargetScan Human	High (predicted)
C2orf72	0.015	-1.087	chromosome 2 open reading frame 72		Other	other		miR-195-5p	0.039	1.25	TargetScan Human	High (predicted)
CARD10	0.0708	-1.092	caspase recruitment domain family, member 10	Cancer,Developmental Disorder,Gastrointestinal Disease,Neurological Disease,Organismal Injury and Abnormalities,Reproductive System Disease	Cytoplasm	other	B Cell Receptor Signaling NF-ÎºB Signaling PI3K Signaling in B Lymphocytes	miR-195-5p	0.039	1.25	TargetScan Human	High (predicted)
CASZ1	0.077	-1.182	castor zinc finger 1	Cancer	Nucleus	enzyme		miR-195-5p	0.039	1.25	TargetScan Human	High (predicted),Moderate (predicted)
CD2AP	0.0754	-1.101	CD2-associated protein	Cancer,Developmental Disorder,Gastrointestinal Disease,Hematological Disease,Hepatic System Disease,Immunological Disease,Metabolic Disease,Neurological Disease,Organismal Injury and Abnormalities,Psychological Disorders,Renal and Urological Disease	Cytoplasm	other	Clathrin-mediated Endocytosis Signaling	miR-195-5p	0.039	1.25	TargetScan Human	High (predicted)
CDCA7L	0.0136	-1.096	cell division cycle associated 7-like	Cancer,Neurological Disease,Organismal Injury and Abnormalities	Nucleus	other		miR-195-5p	0.039	1.25	TargetScan Human	High (predicted)
CHAC1	0.0713	-1.088	ChaC, cation transport regulator homolog 1 (E. coli)		Cytoplasm	other		miR-195-5p	0.039	1.25	TargetScan Human	High (predicted)
CNN1	0.0463	-1.078	calponin 1, basic, smooth muscle	Cancer,Cardiovascular Disease,Connective Tissue Disorders,Dermatological Diseases and Conditions,Developmental Disorder,Gastrointestinal Disease,Hereditary Disorder,Metabolic Disease,Neurological Disease,Organismal Injury and Abnormalities,Psychological Disorders,Reproductive System Disease	Cytoplasm	other		miR-195-5p	0.039	1.25	TargetScan Human	High (predicted)
CYLD	0.078	-1.15	cylindromatosis (turban tumor syndrome)	Cancer,Cardiovascular Disease,Dermatological Diseases and Conditions,Gastrointestinal Disease,Hematological Disease,Hereditary Disorder,Immunological Disease,Infectious Disease,Inflammatory Disease,Inflammatory Response,Metabolic Disease,Nutritional Disease,Organismal Injury and Abnormalities,Reproductive System Disease,Respiratory Disease	Nucleus	transcription regulator		miR-195-5p	0.039	1.25	TargetScan Human	High (predicted)
DCP1A	0.0434	-1.095	decapping mRNA 1A	Cancer	Nucleus	other		miR-195-5p	0.039	1.25	TargetScan Human	High (predicted)
DIXDC1	0.0524	-1.141	DIX domain containing 1	Cancer,Gastrointestinal Disease,Organismal Injury and Abnormalities,Reproductive System Disease	Cytoplasm	other		miR-195-5p	0.039	1.25	TargetScan Human	High (predicted)
EDAR	0.00743	-1.083	ectodysplasin A receptor	Cancer,Connective Tissue Disorders,Dental Disease,Dermatological Diseases and Conditions,Developmental Disorder,Gastrointestinal Disease,Hereditary Disorder,Organismal Injury and Abnormalities,Skeletal and Muscular Disorders	Plasma Membrane	transmembrane receptor		miR-195-5p	0.039	1.25	TargetScan Human	High (predicted)
EFCAB4A	0.0246	-1.073	EF-hand calcium binding domain 4A		Cytoplasm	other		miR-195-5p	0.039	1.25	TargetScan Human	High (predicted)
EFCAB5	0.0457	-1.051	EF-hand calcium binding domain 5	Cancer,Gastrointestinal Disease,Organismal Injury and Abnormalities,Reproductive System Disease	Other	other		miR-195-5p	0.039	1.25	TargetScan Human	High (predicted)
ELMOD1	0.0963	-1.08	ELMO/CED-12 domain containing 1	Cancer	Other	other		miR-195-5p	0.039	1.25	TargetScan Human	High (predicted)
ESPN	0.0346	-1.103	espin	Auditory Disease,Cancer,Gastrointestinal Disease,Hepatic System Disease,Hereditary Disorder,Neurological Disease	Cytoplasm	other		miR-195-5p	0.039	1.25	TargetScan Human	High (predicted)
EXOC3L2	0.0197	-1.088	exocyst complex component 3-like 2	Cancer	Cytoplasm	other		miR-195-5p	0.039	1.25	TargetScan Human	High (predicted)
FAM110C	0.0575	-1.06	family with sequence similarity 110, member C		Cytoplasm	other		miR-195-5p	0.039	1.25	TargetScan Human	High (predicted)
FBXO17	0.0678	-1.066	F-box protein 17		Other	other		miR-195-5p	0.039	1.25	TargetScan Human	High (predicted)
FCHSD2	0.0477	-1.118	FCH and double SH3 domains 2		Other	other		miR-195-5p	0.039	1.25	TargetScan Human	High (predicted)
G0S2	0.00363	-1.157	G0/G1 switch 2	Connective Tissue Disorders,Dermatological Diseases and Conditions,Immunological Disease,Inflammatory Disease,Organismal Injury and Abnormalities,Reproductive System Disease,Skeletal and Muscular Disorders	Cytoplasm	other		miR-195-5p	0.039	1.25	TargetScan Human	High (predicted)
GALNT13	0.0816	-1.317	polypeptide N-acetylgalactosaminyltransferase 13	Cancer,Endocrine System Disorders,Respiratory Disease	Cytoplasm	enzyme		miR-195-5p	0.039	1.25	TargetScan Human	High (predicted)
GYLTL1B	0.0491	-1.179	glycosyltransferase-like 1B	Cancer,Gastrointestinal Disease,Hereditary Disorder,Organismal Injury and Abnormalities,Reproductive System Disease,Skeletal and Muscular Disorders	Cytoplasm	enzyme		miR-195-5p	0.039	1.25	TargetScan Human	High (predicted)
ITGA10	0.00133	-1.195	integrin, alpha 10	Cancer,Gastrointestinal Disease,Hematological Disease,Immunological Disease	Plasma Membrane	other	Caveolar-mediated Endocytosis Signaling Integrin Signaling Paxillin Signaling	miR-195-5p	0.039	1.25	TargetScan Human	High (predicted)
ITGA2	0.0238	-1.081	integrin, alpha 2 (CD49B, alpha 2 subunit of VLA-2 receptor)	Cancer,Cardiovascular Disease,Connective Tissue Disorders,Dermatological Diseases and Conditions,Developmental Disorder,Hematological Disease,Hereditary Disorder,Inflammatory Response,Organismal Injury and Abnormalities,Renal and Urological Disease,Reproductive System Disease,Respiratory Disease,Tumor Morphology	Plasma Membrane	transmembrane receptor	Actin Cytoskeleton Signaling Actin Nucleation by ARP-WASP Complex Agranulocyte Adhesion and Diapedesis Agrin Interactions at Neuromuscular Junction Axonal Guidance Signaling CDK5 Signaling Caveolar-mediated Endocytosis Signaling Cdc42 Signaling ERK/MAPK Signaling Ephrin Receptor Signaling FAK Signaling Germ Cell-Sertoli Cell Junction Signaling Granulocyte Adhesion and Diapedesis HGF Signaling Int…	miR-195-5p	0.039	1.25	TarBase,TargetScan Human	Experimentally Observed,High (predicted)
KCTD8	0.095	-1.269	potassium channel tetramerization domain containing 8	Cancer,Gastrointestinal Disease	Other	other		miR-195-5p	0.039	1.25	TargetScan Human	High (predicted)
KY	0.0842	-1.064	kyphoscoliosis peptidase	Cancer,Hematological Disease,Infectious Disease	Cytoplasm	other		miR-195-5p	0.039	1.25	TargetScan Human	High (predicted)
MKNK1	0.032	-1.089	MAP kinase interacting serine/threonine kinase 1	Cancer,Infectious Disease,Neurological Disease	Cytoplasm	kinase	Axonal Guidance Signaling ERK/MAPK Signaling Regulation of eIF4 and p70S6K Signaling p38 MAPK Signaling	miR-195-5p	0.039	1.25	TargetScan Human	High (predicted)
MYLK3	0.081	-1.068	myosin light chain kinase 3	Cancer,Cardiovascular Disease,Developmental Disorder,Inflammatory Response,Organismal Injury and Abnormalities	Cytoplasm	kinase	Actin Cytoskeleton Signaling Integrin Signaling Protein Kinase A Signaling RhoA Signaling	miR-195-5p	0.039	1.25	TargetScan Human	High (predicted)
OSCAR	0.0366	-1.128	osteoclast associated, immunoglobulin-like receptor		Plasma Membrane	other		miR-195-5p	0.039	1.25	TargetScan Human	High (predicted)
OTUD4	0.0297	-1.091	OTU deubiquitinase 4	Cancer,Organismal Injury and Abnormalities,Renal and Urological Disease,Reproductive System Disease	Other	peptidase		miR-195-5p	0.039	1.25	TargetScan Human	High (predicted)
PCGF5	0.00965	-1.163	polycomb group ring finger 5	Cancer,Organismal Injury and Abnormalities,Reproductive System Disease	Cytoplasm	other		miR-195-5p	0.039	1.25	TargetScan Human	High (predicted)
PLEKHA1	0.0993	-1.108	pleckstrin homology domain containing, family A (phosphoinositide binding specific) member 1	Cancer,Inflammatory Disease,Inflammatory Response,Ophthalmic Disease,Organismal Injury and Abnormalities,Renal and Urological Disease	Cytoplasm	other	PI3K Signaling in B Lymphocytes iCOS-iCOSL Signaling in T Helper Cells	miR-195-5p	0.039	1.25	TargetScan Human	High (predicted)
PRKCD	0.00826	-1.25	protein kinase C, delta	Cancer,Cardiovascular Disease,Dermatological Diseases and Conditions,Developmental Disorder,Endocrine System Disorders,Gastrointestinal Disease,Hereditary Disorder,Immunological Disease,Infectious Disease,Inflammatory Disease,Inflammatory Response,Metabolic Disease,Neurological Disease,Ophthalmic Disease,Organismal Injury and Abnormalities,Psychological Disorders,Renal and Urological Disease,Repr…	Cytoplasm	kinase	14-3-3-mediated Signaling Aldosterone Signaling in Epithelial Cells Androgen Signaling Axonal Guidance Signaling Breast Cancer Regulation by Stathmin1 CCR3 Signaling in Eosinophils CCR5 Signaling in Macrophages CREB Signaling in Neurons CXCR4 Signaling Calcium-induced T Lymphocyte Apoptosis Cholecystokinin/Gastrin-mediated Signaling Corticotropin Releasing Hormone Signaling Dopamine-DARPP32 Feedb…	miR-195-5p	0.039	1.25	TargetScan Human	High (predicted)
PTH	0.0192	-1.101	parathyroid hormone	Cancer,Cardiovascular Disease,Connective Tissue Disorders,Developmental Disorder,Endocrine System Disorders,Gastrointestinal Disease,Hematological Disease,Hereditary Disorder,Immunological Disease,Inflammatory Disease,Metabolic Disease,Neurological Disease,Nutritional Disease,Organismal Injury and Abnormalities,Renal and Urological Disease,Reproductive System Disease,Respiratory Disease,Skeletal …	Extracellular Space	other	Dopamine Receptor Signaling Role of Osteoblasts, Osteoclasts and Chondrocytes in Rheumatoid Arthritis VDR/RXR Activation	miR-195-5p	0.039	1.25	TargetScan Human	High (predicted)
RARB	0.0587	-1.52	retinoic acid receptor, beta	Cancer,Cardiovascular Disease,Connective Tissue Disorders,Dermatological Diseases and Conditions,Developmental Disorder,Endocrine System Disorders,Hematological Disease,Hereditary Disorder,Immunological Disease,Infectious Disease,Inflammatory Disease,Inflammatory Response,Neurological Disease,Ophthalmic Disease,Organismal Injury and Abnormalities,Psychological Disorders,Renal and Urological Disea…	Nucleus	ligand-dependent nuclear receptor	Aryl Hydrocarbon Receptor Signaling Non-Small Cell Lung Cancer Signaling RAR Activation Retinoic acid Mediated Apoptosis Signaling Small Cell Lung Cancer Signaling Wnt/Î²-catenin Signaling	miR-195-5p	0.039	1.25	TargetScan Human	High (predicted)
RASL12	0.0181	-1.101	RAS-like, family 12	Cancer,Cardiovascular Disease,Hereditary Disorder,Neurological Disease,Organismal Injury and Abnormalities,Psychological Disorders,Reproductive System Disease,Skeletal and Muscular Disorders	Other	enzyme		miR-195-5p	0.039	1.25	TargetScan Human	High (predicted)
RFT1	0.0922	-1.061	RFT1 homolog (S. cerevisiae)	Cancer,Developmental Disorder,Hereditary Disorder,Metabolic Disease	Other	other		miR-195-5p	0.039	1.25	TarBase	Experimentally Observed
RPS6KA6	0.0805	-1.114	ribosomal protein S6 kinase, 90kDa, polypeptide 6	Cancer,Gastrointestinal Disease,Organismal Injury and Abnormalities,Renal and Urological Disease,Reproductive System Disease	Cytoplasm	kinase	CNTF Signaling ERK5 Signaling FLT3 Signaling in Hematopoietic Progenitor Cells Growth Hormone Signaling Melanocyte Development and Pigmentation Signaling NGF Signaling Role of IL-17F in Allergic Inflammatory Airway Diseases Role of Tissue Factor in Cancer UVA-Induced MAPK Signaling mTOR Signaling p38 MAPK Signaling	miR-195-5p	0.039	1.25	TargetScan Human	High (predicted)
SEC24A	0.0212	-1.053	SEC24 family member A	Cancer,Hereditary Disorder,Neurological Disease,Psychological Disorders,Skeletal and Muscular Disorders	Cytoplasm	transporter		miR-195-5p	0.039	1.25	TarBase,TargetScan Human	Experimentally Observed,Moderate (predicted)
SH2D2A	0.0852	-1.067	SH2 domain containing 2A	Cancer,Endocrine System Disorders,Gastrointestinal Disease,Immunological Disease,Inflammatory Disease,Inflammatory Response,Metabolic Disease,Organismal Injury and Abnormalities,Renal and Urological Disease	Cytoplasm	other	ERK5 Signaling SAPK/JNK Signaling VEGF Signaling	miR-195-5p	0.039	1.25	TargetScan Human	High (predicted)
SHROOM4	0.0169	-1.084	shroom family member 4	Cancer,Developmental Disorder,Gastrointestinal Disease,Hereditary Disorder,Neurological Disease,Organismal Injury and Abnormalities,Reproductive System Disease	Plasma Membrane	other		miR-195-5p	0.039	1.25	TargetScan Human	High (predicted)
SLC30A8	0.0164	-1.084	solute carrier family 30 (zinc transporter), member 8	Cancer,Endocrine System Disorders,Gastrointestinal Disease,Metabolic Disease,Nutritional Disease,Organismal Injury and Abnormalities,Respiratory Disease	Cytoplasm	transporter		miR-195-5p	0.039	1.25	TargetScan Human	High (predicted)
SMAD3	0.0861	-1.168	SMAD family member 3	Cancer,Cardiovascular Disease,Connective Tissue Disorders,Dermatological Diseases and Conditions,Developmental Disorder,Endocrine System Disorders,Gastrointestinal Disease,Hematological Disease,Hepatic System Disease,Hereditary Disorder,Hypersensitivity Response,Immunological Disease,Infectious Disease,Inflammatory Disease,Inflammatory Response,Neurological Disease,Nutritional Disease,Organismal …	Nucleus	transcription regulator	Androgen Signaling Antiproliferative Role of TOB in T Cell Signaling Cell Cycle: G1/S Checkpoint Regulation Chronic Myeloid Leukemia Signaling Colorectal Cancer Metastasis Signaling Glucocorticoid Receptor Signaling Hepatic Fibrosis / Hepatic Stellate Cell Activation Human Embryonic Stem Cell Pluripotency Molecular Mechanisms of Cancer PPARÎ±/RXRÎ± Activation Pancreatic Adenocarcinoma Signaling P…	miR-195-5p	0.039	1.25	TargetScan Human	High (predicted)
SMURF1	0.0919	-1.111	SMAD specific E3 ubiquitin protein ligase 1	Cancer,Connective Tissue Disorders,Developmental Disorder,Infectious Disease,Neurological Disease,Organismal Injury and Abnormalities,Psychological Disorders,Skeletal and Muscular Disorders	Cytoplasm	enzyme	BMP signaling pathway Protein Ubiquitination Pathway Regulation of the Epithelial-Mesenchymal Transition Pathway Role of Osteoblasts, Osteoclasts and Chondrocytes in Rheumatoid Arthritis TGF-Î² Signaling Tight Junction Signaling	miR-195-5p	0.039	1.25	TargetScan Human	High (predicted)
SMURF2	0.0471	-1.144	SMAD specific E3 ubiquitin protein ligase 2	Cancer,Cardiovascular Disease,Connective Tissue Disorders,Developmental Disorder,Endocrine System Disorders,Gastrointestinal Disease,Hematological Disease,Immunological Disease,Inflammatory Disease,Inflammatory Response,Metabolic Disease,Neurological Disease,Organismal Injury and Abnormalities,Renal and Urological Disease,Skeletal and Muscular Disorders	Cytoplasm	enzyme	Protein Ubiquitination Pathway TGF-Î² Signaling	miR-195-5p	0.039	1.25	TargetScan Human	High (predicted)
SOS2	0.0723	-1.077	son of sevenless homolog 2 (Drosophila)	Cancer,Gastrointestinal Disease,Immunological Disease,Inflammatory Response,Organismal Injury and Abnormalities,Reproductive System Disease	Cytoplasm	other	Actin Cytoskeleton Signaling Actin Nucleation by ARP-WASP Complex Acute Myeloid Leukemia Signaling Acute Phase Response Signaling Aldosterone Signaling in Epithelial Cells Axonal Guidance Signaling B Cell Receptor Signaling Breast Cancer Regulation by Stathmin1 CREB Signaling in Neurons Cholecystokinin/Gastrin-mediated Signaling Chronic Myeloid Leukemia Signaling Colorectal Cancer Metastasis Sign…	miR-195-5p	0.039	1.25	TargetScan Human	High (predicted)
SUCO	0.0834	-1.043	SUN domain containing ossification factor	Cancer,Cardiovascular Disease,Organismal Injury and Abnormalities,Reproductive System Disease	Other	other		miR-195-5p	0.039	1.25	TargetScan Human	High (predicted)
SWAP70	0.01	-1.151	SWAP switching B-cell complex 70kDa subunit	Cancer,Gastrointestinal Disease,Hematological Disease,Hypersensitivity Response,Immunological Disease,Inflammatory Response,Neurological Disease,Organismal Injury and Abnormalities,Psychological Disorders,Reproductive System Disease,Respiratory Disease	Cytoplasm	other		miR-195-5p	0.039	1.25	TargetScan Human	High (predicted)
SYT10	0.088	-1.271	synaptotagmin X	Cancer,Gastrointestinal Disease	Cytoplasm	transporter		miR-195-5p	0.039	1.25	TargetScan Human	High (predicted)
TBPL1	0.0491	-1.117	TBP-like 1	Organismal Injury and Abnormalities,Reproductive System Disease	Nucleus	transcription regulator		miR-195-5p	0.039	1.25	TargetScan Human	High (predicted)
TMEM87B	0.0183	-1.08	transmembrane protein 87B		Other	other		miR-195-5p	0.039	1.25	TargetScan Human	High (predicted)
UHMK1	0.0609	-1.132	U2AF homology motif (UHM) kinase 1	Hereditary Disorder,Neurological Disease,Psychological Disorders	Nucleus	kinase	Breast Cancer Regulation by Stathmin1	miR-195-5p	0.039	1.25	TargetScan Human	High (predicted)
UVSSA	0.0386	-1.076	UV-stimulated scaffold protein A	Cancer,Dermatological Diseases and Conditions,Hematological Disease,Immunological Disease,Organismal Injury and Abnormalities	Nucleus	other		miR-195-5p	0.039	1.25	TargetScan Human	High (predicted)
WEE1	0.0579	-1.135	WEE1 G2 checkpoint kinase	Cancer,Gastrointestinal Disease,Organismal Injury and Abnormalities,Reproductive System Disease	Nucleus	kinase	Cell Cycle: G2/M DNA Damage Checkpoint Regulation Cyclins and Cell Cycle Regulation Hereditary Breast Cancer Signaling Mitotic Roles of Polo-Like Kinase	miR-195-5p	0.039	1.25	Ingenuity Expert Findings,TargetScan Human	Experimentally Observed,High (predicted)
WNT3A	0.0487	-1.093	wingless-type MMTV integration site family, member 3A	Cancer,Connective Tissue Disorders,Developmental Disorder,Hereditary Disorder,Infectious Disease,Inflammatory Disease,Inflammatory Response,Neurological Disease,Organismal Injury and Abnormalities,Skeletal and Muscular Disorders,Tumor Morphology	Extracellular Space	cytokine	Axonal Guidance Signaling Basal Cell Carcinoma Signaling Colorectal Cancer Metastasis Signaling Glioblastoma Multiforme Signaling Human Embryonic Stem Cell Pluripotency Molecular Mechanisms of Cancer Mouse Embryonic Stem Cell Pluripotency Ovarian Cancer Signaling Regulation of the Epithelial-Mesenchymal Transition Pathway Role of Macrophages, Fibroblasts and Endothelial Cells in Rheumatoid Arthri…	miR-195-5p	0.039	1.25	Ingenuity Expert Findings,TargetScan Human	Experimentally Observed,High (predicted)
WNT5B	0.0494	-1.069	wingless-type MMTV integration site family, member 5B	Cancer,Connective Tissue Disorders,Developmental Disorder,Inflammatory Disease,Organismal Injury and Abnormalities,Reproductive System Disease,Skeletal and Muscular Disorders	Extracellular Space	other	Axonal Guidance Signaling Basal Cell Carcinoma Signaling Colorectal Cancer Metastasis Signaling Glioblastoma Multiforme Signaling Human Embryonic Stem Cell Pluripotency Molecular Mechanisms of Cancer Ovarian Cancer Signaling Regulation of the Epithelial-Mesenchymal Transition Pathway Role of Macrophages, Fibroblasts and Endothelial Cells in Rheumatoid Arthritis Role of NANOG in Mammalian Embryoni…	miR-195-5p	0.039	1.25	TargetScan Human	High (predicted)
WWP1	0.0133	-1.088	WW domain containing E3 ubiquitin protein ligase 1	Cancer,Infectious Disease	Cytoplasm	enzyme		miR-195-5p	0.039	1.25	TargetScan Human	High (predicted)
XPR1	0.0431	-1.126	xenotropic and polytropic retrovirus receptor 1	Antimicrobial Response,Cancer,Inflammatory Response	Plasma Membrane	G-protein coupled receptor		miR-195-5p	0.039	1.25	TargetScan Human	High (predicted)
ZBTB43	0.06	-1.061	zinc finger and BTB domain containing 43	Neurological Disease,Psychological Disorders	Nucleus	other		miR-195-5p	0.039	1.25	TargetScan Human	High (predicted)
ZFHX3	0.0476	-1.433	zinc finger homeobox 3	Cancer,Cardiovascular Disease,Hematological Disease,Hereditary Disorder,Immunological Disease,Inflammatory Disease,Neurological Disease,Organismal Injury and Abnormalities,Psychological Disorders,Reproductive System Disease	Nucleus	transcription regulator	Transcriptional Regulatory Network in Embryonic Stem Cells	miR-195-5p	0.039	1.25	TargetScan Human	High (predicted)
ZFHX4	0.0846	-1.39	zinc finger homeobox 4	Cancer,Developmental Disorder,Gastrointestinal Disease,Hereditary Disorder,Ophthalmic Disease,Organismal Injury and Abnormalities,Reproductive System Disease,Skeletal and Muscular Disorders	Extracellular Space	other		miR-195-5p	0.039	1.25	TargetScan Human	High (predicted)
ZFYVE20	0.0498	-1.072	zinc finger, FYVE domain containing 20	Cancer	Cytoplasm	other		miR-195-5p	0.039	1.25	TargetScan Human	High (predicted)
ZNF317	0.00591	-1.13	zinc finger protein 317	Cancer	Nucleus	other		miR-195-5p	0.039	1.25	TargetScan Human	High (predicted)

## Sheet: A C(SvN)
Gene Symbol	Gene p-value	Gene Fold Change	Entrez Gene Name	Disease	Location	Molecule Type	Pathway	miRNA Symbol	miRNA p-value	miRNA Fold Change	Source	Confidence
A1CF	0.0402	1.052	APOBEC1 complementation factor	Cancer,Gastrointestinal Disease	Nucleus	enzyme	Salvage Pathways of Pyrimidine Ribonucleotides	miR-106b-5p	0.001	-1.35	TargetScan Human	High (predicted)
ACBD5	0.039	1.116	acyl-CoA binding domain containing 5		Nucleus	other		miR-106b-5p	0.001	-1.35	TargetScan Human	High (predicted)
AHNAK	0.0965	1.067	AHNAK nucleoprotein	Cancer,Dermatological Diseases and Conditions,Developmental Disorder,Gastrointestinal Disease,Hereditary Disorder,Immunological Disease,Infectious Disease,Inflammatory Disease,Inflammatory Response,Nutritional Disease,Organismal Injury and Abnormalities,Renal and Urological Disease,Reproductive System Disease,Respiratory Disease,Skeletal and Muscular Disorders	Nucleus	other	Phospholipase C Signaling	miR-106b-5p	0.001	-1.35	TargetScan Human	High (predicted)
AMER2	0.032	1.053	APC membrane recruitment protein 2	Cancer	Plasma Membrane	other		miR-106b-5p	0.001	-1.35	TargetScan Human	High (predicted)
ANKRD12	0.0908	1.081	ankyrin repeat domain 12	Cancer,Dermatological Diseases and Conditions,Organismal Injury and Abnormalities,Reproductive System Disease	Nucleus	other		miR-106b-5p	0.001	-1.35	TargetScan Human	High (predicted)
BAMBI	0.0301	1.102	BMP and activin membrane-bound inhibitor	Cancer,Dermatological Diseases and Conditions,Organismal Injury and Abnormalities,Reproductive System Disease,Tumor Morphology	Plasma Membrane	other	Hepatic Fibrosis / Hepatic Stellate Cell Activation	miR-106b-5p	0.001	-1.35	Ingenuity Expert Findings,TargetScan Human	Experimentally Observed,High (predicted)
BNIP2	0.0647	1.075	BCL2/adenovirus E1B 19kDa interacting protein 2	Cancer,Cardiovascular Disease,Gastrointestinal Disease,Hepatic System Disease,Infectious Disease,Organismal Injury and Abnormalities,Reproductive System Disease	Cytoplasm	other		miR-106b-5p	0.001	-1.35	Ingenuity Expert Findings,TargetScan Human	Experimentally Observed,High (predicted)
C11orf82	0.0266	1.062	chromosome 11 open reading frame 82	Cardiovascular Disease	Cytoplasm	other		miR-106b-5p	0.001	-1.35	TargetScan Human	High (predicted)
C3orf70	0.0107	1.087	chromosome 3 open reading frame 70		Other	other		miR-106b-5p	0.001	-1.35	TargetScan Human	High (predicted)
CAPN15	0.0904	1.14	calpain 15	Cancer,Organismal Injury and Abnormalities,Reproductive System Disease	Other	peptidase		miR-106b-5p	0.001	-1.35	TargetScan Human	High (predicted)
CCL1	0.0234	1.072	chemokine (C-C motif) ligand 1	Antimicrobial Response,Cancer,Connective Tissue Disorders,Hematological Disease,Hereditary Disorder,Immunological Disease,Infectious Disease,Inflammatory Disease,Inflammatory Response,Neurological Disease,Respiratory Disease,Skeletal and Muscular Disorders	Extracellular Space	cytokine	Agranulocyte Adhesion and Diapedesis Granulocyte Adhesion and Diapedesis	miR-106b-5p	0.001	-1.35	TargetScan Human	High (predicted)
CDC37L1	0.0173	1.122	cell division cycle 37-like 1		Cytoplasm	other		miR-106b-5p	0.001	-1.35	TargetScan Human	High (predicted)
CNOT7	5.37e-05	1.212	CCR4-NOT transcription complex, subunit 7	Cancer,Connective Tissue Disorders,Developmental Disorder,Endocrine System Disorders,Infectious Disease,Organismal Injury and Abnormalities,Reproductive System Disease	Nucleus	transcription regulator	Cell Cycle Regulation by BTG Family Proteins	miR-106b-5p	0.001	-1.35	TargetScan Human	High (predicted)
CYBRD1	0.0572	1.074	cytochrome b reductase 1		Cytoplasm	enzyme		miR-106b-5p	0.001	-1.35	TargetScan Human	High (predicted)
DIP2C	0.00523	1.15	DIP2 disco-interacting protein 2 homolog C (Drosophila)	Cancer,Connective Tissue Disorders,Endocrine System Disorders,Gastrointestinal Disease,Immunological Disease,Inflammatory Disease,Metabolic Disease,Neurological Disease,Psychological Disorders,Skeletal and Muscular Disorders	Other	other		miR-106b-5p	0.001	-1.35	TargetScan Human	High (predicted)
DSG4	0.0113	1.115	desmoglein 4	Cancer,Dermatological Diseases and Conditions,Gastrointestinal Disease,Organismal Injury and Abnormalities,Reproductive System Disease	Plasma Membrane	other		miR-106b-5p	0.001	-1.35	TargetScan Human	High (predicted)
EFCAB5	0.000776	1.099	EF-hand calcium binding domain 5	Cancer,Gastrointestinal Disease,Organismal Injury and Abnormalities,Reproductive System Disease	Other	other		miR-106b-5p	0.001	-1.35	TargetScan Human	High (predicted)
EREG	0.00511	1.079	epiregulin	Cancer,Dermatological Diseases and Conditions,Gastrointestinal Disease,Hepatic System Disease,Inflammatory Disease,Inflammatory Response,Nutritional Disease,Ophthalmic Disease,Organismal Injury and Abnormalities,Renal and Urological Disease	Extracellular Space	growth factor	ErbB Signaling Neuregulin Signaling	miR-106b-5p	0.001	-1.35	TargetScan Human	High (predicted)
FEM1C	0.00673	1.129	fem-1 homolog c (C. elegans)		Nucleus	transcription regulator		miR-106b-5p	0.001	-1.35	TargetScan Human	High (predicted)
FGF4	0.000109	1.315	fibroblast growth factor 4	Cancer,Connective Tissue Disorders,Gastrointestinal Disease,Hematological Disease,Hepatic System Disease,Immunological Disease,Infectious Disease,Inflammatory Response,Ophthalmic Disease,Organismal Injury and Abnormalities,Renal and Urological Disease,Reproductive System Disease,Tumor Morphology	Extracellular Space	growth factor	Actin Cytoskeleton Signaling Bladder Cancer Signaling Clathrin-mediated Endocytosis Signaling FGF Signaling Human Embryonic Stem Cell Pluripotency Regulation of the Epithelial-Mesenchymal Transition Pathway Role of Oct4 in Mammalian Embryonic Stem Cell Pluripotency	miR-106b-5p	0.001	-1.35	TargetScan Human	High (predicted)
FXR1	0.0122	1.067	fragile X mental retardation, autosomal homolog 1	Infectious Disease,Organismal Injury and Abnormalities,Renal and Urological Disease	Cytoplasm	other		miR-106b-5p	0.001	-1.35	TargetScan Human	High (predicted)
GOSR1	0.0358	1.055	golgi SNAP receptor complex member 1		Cytoplasm	transporter	Huntington's Disease Signaling Tight Junction Signaling	miR-106b-5p	0.001	-1.35	TargetScan Human	High (predicted)
GRHL2	0.0123	1.113	grainyhead-like 2 (Drosophila)	Auditory Disease,Cancer,Gastrointestinal Disease,Hepatic System Disease,Hereditary Disorder,Neurological Disease,Organismal Injury and Abnormalities,Reproductive System Disease	Nucleus	transcription regulator		miR-106b-5p	0.001	-1.35	TargetScan Human	High (predicted)
HCN4	0.0789	1.144	hyperpolarization activated cyclic nucleotide-gated potassium channel 4	Cardiovascular Disease,Hereditary Disorder,Organismal Injury and Abnormalities	Plasma Membrane	ion channel		miR-106b-5p	0.001	-1.35	TargetScan Human	High (predicted)
IL25	0.0067	1.111	interleukin 25	Antimicrobial Response,Cancer,Connective Tissue Disorders,Dermatological Diseases and Conditions,Developmental Disorder,Gastrointestinal Disease,Hematological Disease,Hepatic System Disease,Hypersensitivity Response,Immunological Disease,Infectious Disease,Inflammatory Disease,Inflammatory Response,Neurological Disease,Organismal Injury and Abnormalities,Respiratory Disease	Extracellular Space	cytokine	HMGB1 Signaling Hepatic Cholestasis Role of Cytokines in Mediating Communication between Immune Cells Role of Pattern Recognition Receptors in Recognition of Bacteria and Viruses	miR-106b-5p	0.001	-1.35	TargetScan Human	High (predicted)
ITPRIPL2	0.0235	1.099	inositol 1,4,5-trisphosphate receptor interacting protein-like 2	Cancer,Gastrointestinal Disease	Other	other		miR-106b-5p	0.001	-1.35	TargetScan Human	High (predicted)
KCNJ8	0.0475	1.099	potassium inwardly-rectifying channel, subfamily J, member 8	Cancer,Cardiovascular Disease,Gastrointestinal Disease,Hereditary Disorder,Organismal Injury and Abnormalities,Skeletal and Muscular Disorders	Plasma Membrane	ion channel	Dopamine-DARPP32 Feedback in cAMP Signaling	miR-106b-5p	0.001	-1.35	TargetScan Human	High (predicted)
KIF26B	0.021	1.172	kinesin family member 26B	Cancer,Gastrointestinal Disease	Other	other		miR-106b-5p	0.001	-1.35	TargetScan Human	High (predicted)
KRT81	0.000827	1.263	keratin 81	Cancer,Dermatological Diseases and Conditions,Hereditary Disorder,Organismal Injury and Abnormalities,Reproductive System Disease	Cytoplasm	other		miR-106b-5p	0.001	-1.35	TargetScan Human	High (predicted)
LIF	0.0804	1.116	leukemia inhibitory factor	Antimicrobial Response,Cancer,Cardiovascular Disease,Connective Tissue Disorders,Developmental Disorder,Endocrine System Disorders,Gastrointestinal Disease,Hematological Disease,Hepatic System Disease,Hereditary Disorder,Hypersensitivity Response,Immunological Disease,Inflammatory Disease,Inflammatory Response,Neurological Disease,Nutritional Disease,Ophthalmic Disease,Organismal Injury and Abnor…	Extracellular Space	cytokine	ERK5 Signaling HMGB1 Signaling Hematopoiesis from Pluripotent Stem Cells Hepatic Cholestasis Mouse Embryonic Stem Cell Pluripotency Role of NANOG in Mammalian Embryonic Stem Cell Pluripotency Role of NFAT in Cardiac Hypertrophy Role of Pattern Recognition Receptors in Recognition of Bacteria and Viruses	miR-106b-5p	0.001	-1.35	TargetScan Human	High (predicted)
M6PR	0.085	1.121	mannose-6-phosphate receptor (cation dependent)	Cancer,Developmental Disorder,Gastrointestinal Disease,Hereditary Disorder,Inflammatory Disease,Metabolic Disease,Neurological Disease,Organismal Injury and Abnormalities,Renal and Urological Disease,Reproductive System Disease,Skeletal and Muscular Disorders	Cytoplasm	transporter	Tumoricidal Function of Hepatic Natural Killer Cells	miR-106b-5p	0.001	-1.35	TargetScan Human	High (predicted)
MAP3K8	0.00708	1.133	mitogen-activated protein kinase kinase kinase 8	Cancer,Endocrine System Disorders,Gastrointestinal Disease,Hematological Disease,Hepatic System Disease,Immunological Disease,Infectious Disease,Inflammatory Disease,Inflammatory Response,Neurological Disease,Organismal Injury and Abnormalities,Reproductive System Disease,Respiratory Disease	Cytoplasm	kinase	B Cell Receptor Signaling CD27 Signaling in Lymphocytes Cardiac Hypertrophy Signaling ERK5 Signaling G-Protein Coupled Receptor Signaling GNRH Signaling Germ Cell-Sertoli Cell Junction Signaling HGF Signaling IL-12 Signaling and Production in Macrophages NF-ÎºB Signaling NGF Signaling PI3K/AKT Signaling PKCÎ¸ Signaling in T Lymphocytes Production of Nitric Oxide and Reactive Oxygen Species in Mac…	miR-106b-5p	0.001	-1.35	TargetScan Human	High (predicted)
MCL1	0.0895	1.072	myeloid cell leukemia 1	Cancer,Cardiovascular Disease,Connective Tissue Disorders,Dermatological Diseases and Conditions,Gastrointestinal Disease,Hematological Disease,Hepatic System Disease,Immunological Disease,Inflammatory Disease,Inflammatory Response,Neurological Disease,Organismal Injury and Abnormalities,Reproductive System Disease,Respiratory Disease,Skeletal and Muscular Disorders,Tumor Morphology	Cytoplasm	transporter	Apoptosis Signaling IL-6 Signaling PI3K/AKT Signaling	miR-106b-5p	0.001	-1.35	TargetScan Human	High (predicted)
MCM3	0.0521	1.086	minichromosome maintenance complex component 3	Cancer,Gastrointestinal Disease	Nucleus	enzyme	Cell Cycle Control of Chromosomal Replication	miR-106b-5p	0.001	-1.35	TargetScan Human	High (predicted)
MICAL3	0.000102	1.226	microtubule associated monooxygenase, calponin and LIM domain containing 3	Cancer,Gastrointestinal Disease,Infectious Disease,Organismal Injury and Abnormalities,Renal and Urological Disease	Cytoplasm	enzyme	Histidine Degradation VI Pregnenolone Biosynthesis Ubiquinol-10 Biosynthesis (Eukaryotic)	miR-106b-5p	0.001	-1.35	TargetScan Human	High (predicted)
MTMR2	0.0192	1.144	myotubularin related protein 2	Hereditary Disorder,Neurological Disease,Organismal Injury and Abnormalities,Reproductive System Disease,Skeletal and Muscular Disorders	Cytoplasm	phosphatase	3-phosphoinositide Biosynthesis 3-phosphoinositide Degradation D-myo-inositol (1,4,5,6)-Tetrakisphosphate Biosynthesis D-myo-inositol (3,4,5,6)-tetrakisphosphate Biosynthesis D-myo-inositol-5-phosphate Metabolism Germ Cell-Sertoli Cell Junction Signaling Sertoli Cell-Sertoli Cell Junction Signaling Superpathway of Inositol Phosphate Compounds	miR-106b-5p	0.001	-1.35	TargetScan Human	High (predicted)
MYF5	0.0249	1.116	myogenic factor 5	Cancer,Developmental Disorder,Hereditary Disorder,Organismal Injury and Abnormalities,Reproductive System Disease,Respiratory Disease,Skeletal and Muscular Disorders	Nucleus	transcription regulator	Transcriptional Regulatory Network in Embryonic Stem Cells	miR-106b-5p	0.001	-1.35	TargetScan Human	High (predicted)
NAA30	0.0213	1.085	N(alpha)-acetyltransferase 30, NatC catalytic subunit	Cancer	Cytoplasm	enzyme		miR-106b-5p	0.001	-1.35	TargetScan Human	High (predicted)
NEUROG1	0.049	1.056	neurogenin 1	Cancer,Gastrointestinal Disease	Nucleus	transcription regulator	Transcriptional Regulatory Network in Embryonic Stem Cells	miR-106b-5p	0.001	-1.35	TargetScan Human	High (predicted)
NHS	0.0555	1.166	Nance-Horan syndrome (congenital cataracts and dental anomalies)	Cancer,Connective Tissue Disorders,Dental Disease,Developmental Disorder,Gastrointestinal Disease,Hereditary Disorder,Ophthalmic Disease,Organismal Injury and Abnormalities,Reproductive System Disease,Skeletal and Muscular Disorders	Nucleus	other		miR-106b-5p	0.001	-1.35	TargetScan Human	High (predicted)
PARD6B	0.0372	1.053	par-6 family cell polarity regulator beta		Plasma Membrane	other	HER-2 Signaling in Breast Cancer Regulation of the Epithelial-Mesenchymal Transition Pathway	miR-106b-5p	0.001	-1.35	TargetScan Human	High (predicted)
PHLPP2	0.0101	1.107	PH domain and leucine rich repeat protein phosphatase 2	Cancer,Metabolic Disease,Neurological Disease,Organismal Injury and Abnormalities,Psychological Disorders,Reproductive System Disease	Cytoplasm	enzyme		miR-106b-5p	0.001	-1.35	TargetScan Human	High (predicted)
PPARG	0.00633	1.094	peroxisome proliferator-activated receptor gamma	Cancer,Cardiovascular Disease,Connective Tissue Disorders,Dermatological Diseases and Conditions,Developmental Disorder,Endocrine System Disorders,Gastrointestinal Disease,Hematological Disease,Hepatic System Disease,Hereditary Disorder,Hypersensitivity Response,Immunological Disease,Infectious Disease,Inflammatory Disease,Inflammatory Response,Metabolic Disease,Neurological Disease,Nutritional D…	Nucleus	ligand-dependent nuclear receptor	ERK/MAPK Signaling FXR/RXR Activation IL-12 Signaling and Production in Macrophages PEDF Signaling PPAR Signaling Polyamine Regulation in Colon Cancer Thyroid Cancer Signaling Type II Diabetes Mellitus Signaling	miR-106b-5p	0.001	-1.35	Ingenuity Expert Findings	Experimentally Observed
PPP1R3B	0.0805	1.091	protein phosphatase 1, regulatory subunit 3B	Cancer	Cytoplasm	other		miR-106b-5p	0.001	-1.35	TargetScan Human	High (predicted)
PPP6C	0.0422	1.143	protein phosphatase 6, catalytic subunit	Cancer,Dermatological Diseases and Conditions	Nucleus	phosphatase		miR-106b-5p	0.001	-1.35	TargetScan Human	High (predicted)
PPP6R3	0.0143	1.067	protein phosphatase 6, regulatory subunit 3	Cancer,Hematological Disease,Immunological Disease,Organismal Injury and Abnormalities	Cytoplasm	other		miR-106b-5p	0.001	-1.35	TargetScan Human	High (predicted)
PTHLH	0.071	1.135	parathyroid hormone-like hormone	Cancer,Connective Tissue Disorders,Dermatological Diseases and Conditions,Developmental Disorder,Endocrine System Disorders,Gastrointestinal Disease,Hematological Disease,Hereditary Disorder,Inflammatory Response,Metabolic Disease,Organismal Injury and Abnormalities,Renal and Urological Disease,Reproductive System Disease,Respiratory Disease,Skeletal and Muscular Disorders,Tumor Morphology	Extracellular Space	other		miR-106b-5p	0.001	-1.35	TargetScan Human	High (predicted)
RACGAP1	0.0002	1.169	Rac GTPase activating protein 1	Cancer,Endocrine System Disorders,Infectious Disease,Organismal Injury and Abnormalities,Reproductive System Disease	Cytoplasm	transporter		miR-106b-5p	0.001	-1.35	TargetScan Human	High (predicted)
RBL1	0.0367	1.119	retinoblastoma-like 1	Cancer,Dermatological Diseases and Conditions,Developmental Disorder,Endocrine System Disorders,Gastrointestinal Disease,Hematological Disease,Hepatic System Disease,Immunological Disease,Inflammatory Response,Ophthalmic Disease,Organismal Injury and Abnormalities,Reproductive System Disease,Respiratory Disease,Tumor Morphology	Nucleus	transcription regulator	Aryl Hydrocarbon Receptor Signaling Cell Cycle: G1/S Checkpoint Regulation Chronic Myeloid Leukemia Signaling Estrogen-mediated S-phase Entry Glioma Signaling Molecular Mechanisms of Cancer Role of BRCA1 in DNA Damage Response	miR-106b-5p	0.001	-1.35	TargetScan Human	High (predicted)
RHO	0.0318	1.122	rhodopsin	Cancer,Dermatological Diseases and Conditions,Developmental Disorder,Hereditary Disorder,Neurological Disease,Ophthalmic Disease,Organismal Injury and Abnormalities,Psychological Disorders,Skeletal and Muscular Disorders	Plasma Membrane	G-protein coupled receptor	Phototransduction Pathway Protein Kinase A Signaling	miR-106b-5p	0.001	-1.35	TargetScan Human	High (predicted)
RPS6KA6	0.0222	1.158	ribosomal protein S6 kinase, 90kDa, polypeptide 6	Cancer,Gastrointestinal Disease,Organismal Injury and Abnormalities,Renal and Urological Disease,Reproductive System Disease	Cytoplasm	kinase	CNTF Signaling ERK5 Signaling FLT3 Signaling in Hematopoietic Progenitor Cells Growth Hormone Signaling Melanocyte Development and Pigmentation Signaling NGF Signaling Role of IL-17F in Allergic Inflammatory Airway Diseases Role of Tissue Factor in Cancer UVA-Induced MAPK Signaling mTOR Signaling p38 MAPK Signaling	miR-106b-5p	0.001	-1.35	TargetScan Human	High (predicted)
RRM2	0.00373	1.183	ribonucleotide reductase M2	Cancer,Connective Tissue Disorders,Dermatological Diseases and Conditions,Developmental Disorder,Endocrine System Disorders,Gastrointestinal Disease,Hematological Disease,Hepatic System Disease,Hereditary Disorder,Immunological Disease,Infectious Disease,Inflammatory Disease,Inflammatory Response,Neurological Disease,Organismal Injury and Abnormalities,Renal and Urological Disease,Reproductive Sy…	Nucleus	enzyme	Pyrimidine Deoxyribonucleotides De Novo Biosynthesis I	miR-106b-5p	0.001	-1.35	TargetScan Human	High (predicted)
SCAMP2	0.00422	1.118	secretory carrier membrane protein 2		Cytoplasm	transporter		miR-106b-5p	0.001	-1.35	TargetScan Human	High (predicted)
SFMBT1	0.0602	1.088	Scm-like with four mbt domains 1	Cancer	Nucleus	transcription regulator		miR-106b-5p	0.001	-1.35	TargetScan Human	High (predicted)
SLAIN2	0.0748	1.058	SLAIN motif family, member 2	Cancer	Cytoplasm	other		miR-106b-5p	0.001	-1.35	TargetScan Human	High (predicted)
SLC2A4	0.00442	1.124	solute carrier family 2 (facilitated glucose transporter), member 4	Cancer,Cardiovascular Disease,Connective Tissue Disorders,Developmental Disorder,Endocrine System Disorders,Gastrointestinal Disease,Hepatic System Disease,Hereditary Disorder,Inflammatory Response,Metabolic Disease,Neurological Disease,Nutritional Disease,Organismal Injury and Abnormalities,Psychological Disorders,Skeletal and Muscular Disorders	Plasma Membrane	transporter	AMPK Signaling Antioxidant Action of Vitamin C Growth Hormone Signaling HIF1Î± Signaling Hypoxia Signaling in the Cardiovascular System Insulin Receptor Signaling Melatonin Signaling Type II Diabetes Mellitus Signaling Vitamin-C Transport	miR-106b-5p	0.001	-1.35	TargetScan Human	High (predicted)
SLC30A7	0.0775	1.085	solute carrier family 30 (zinc transporter), member 7	Connective Tissue Disorders,Endocrine System Disorders,Gastrointestinal Disease,Hepatic System Disease,Metabolic Disease,Nutritional Disease,Organismal Injury and Abnormalities,Renal and Urological Disease,Skeletal and Muscular Disorders	Cytoplasm	transporter		miR-106b-5p	0.001	-1.35	TargetScan Human	High (predicted)
SLC46A3	0.0619	1.084	solute carrier family 46, member 3	Cancer	Extracellular Space	other		miR-106b-5p	0.001	-1.35	TargetScan Human	High (predicted)
STK17B	0.0111	1.146	serine/threonine kinase 17b	Cancer,Connective Tissue Disorders,Hematological Disease,Immunological Disease,Inflammatory Disease,Inflammatory Response,Neurological Disease,Organismal Injury and Abnormalities,Reproductive System Disease,Skeletal and Muscular Disorders	Nucleus	kinase		miR-106b-5p	0.001	-1.35	TargetScan Human	High (predicted)
TBC1D10C	0.0598	1.056	TBC1 domain family, member 10C	Cancer,Gastrointestinal Disease	Nucleus	other		miR-106b-5p	0.001	-1.35	TargetScan Human	High (predicted)
TMEM245	0.000384	1.084	transmembrane protein 245	Cancer,Organismal Injury and Abnormalities,Reproductive System Disease	Other	other		miR-106b-5p	0.001	-1.35	TargetScan Human	High (predicted)
TNFSF11	0.0177	1.123	tumor necrosis factor (ligand) superfamily, member 11	Cancer,Cardiovascular Disease,Connective Tissue Disorders,Developmental Disorder,Endocrine System Disorders,Gastrointestinal Disease,Hematological Disease,Hepatic System Disease,Hereditary Disorder,Immunological Disease,Infectious Disease,Inflammatory Disease,Inflammatory Response,Metabolic Disease,Neurological Disease,Organismal Injury and Abnormalities,Renal and Urological Disease,Reproductive …	Extracellular Space	cytokine	Altered T Cell and B Cell Signaling in Rheumatoid Arthritis Hepatic Fibrosis / Hepatic Stellate Cell Activation NF-ÎºB Signaling RANK Signaling in Osteoclasts Role of Macrophages, Fibroblasts and Endothelial Cells in Rheumatoid Arthritis Role of Osteoblasts, Osteoclasts and Chondrocytes in Rheumatoid Arthritis VDR/RXR Activation	miR-106b-5p	0.001	-1.35	TargetScan Human	High (predicted)
TP63	0.0544	1.064	tumor protein p63	Cancer,Connective Tissue Disorders,Dermatological Diseases and Conditions,Developmental Disorder,Endocrine System Disorders,Gastrointestinal Disease,Hematological Disease,Hereditary Disorder,Immunological Disease,Infectious Disease,Inflammatory Disease,Inflammatory Response,Metabolic Disease,Neurological Disease,Organismal Injury and Abnormalities,Renal and Urological Disease,Reproductive System …	Nucleus	transcription regulator	Calcium Signaling p53 Signaling	miR-106b-5p	0.001	-1.35	Ingenuity Expert Findings	Experimentally Observed
UHMK1	0.00194	1.256	U2AF homology motif (UHM) kinase 1	Hereditary Disorder,Neurological Disease,Psychological Disorders	Nucleus	kinase	Breast Cancer Regulation by Stathmin1	miR-106b-5p	0.001	-1.35	TargetScan Human	High (predicted)
VAV2	0.051	1.119	vav 2 guanine nucleotide exchange factor	Cancer,Cardiovascular Disease,Dermatological Diseases and Conditions,Developmental Disorder,Endocrine System Disorders,Gastrointestinal Disease,Hepatic System Disease,Inflammatory Response,Neurological Disease,Organismal Injury and Abnormalities,Renal and Urological Disease,Reproductive System Disease,Skeletal and Muscular Disorders	Cytoplasm	transcription regulator	Actin Cytoskeleton Signaling B Cell Receptor Signaling Cdc42 Signaling Ephrin A Signaling Ephrin B Signaling Epithelial Adherens Junction Signaling Fc Epsilon RI Signaling FcÎ³ Receptor-mediated Phagocytosis in Macrophages and Monocytes GÎ±12/13 Signaling Leukocyte Extravasation Signaling Natural Killer Cell Signaling PI3K Signaling in B Lymphocytes PKCÎ¸ Signaling in T Lymphocytes Regulation of …	miR-106b-5p	0.001	-1.35	TargetScan Human	High (predicted)
YES1	0.0743	1.144	v-yes-1 Yamaguchi sarcoma viral oncogene homolog 1	Cancer,Connective Tissue Disorders,Developmental Disorder,Endocrine System Disorders,Gastrointestinal Disease,Hematological Disease,Hepatic System Disease,Hereditary Disorder,Immunological Disease,Nutritional Disease,Organismal Injury and Abnormalities,Renal and Urological Disease,Reproductive System Disease,Skeletal and Muscular Disorders,Tumor Morphology	Cytoplasm	kinase	Epithelial Adherens Junction Signaling FcÎ³ Receptor-mediated Phagocytosis in Macrophages and Monocytes Reelin Signaling in Neurons Role of Tissue Factor in Cancer Tec Kinase Signaling	miR-106b-5p	0.001	-1.35	TargetScan Human	High (predicted)
ZRANB1	0.00213	1.125	zinc finger, RAN-binding domain containing 1	Cancer,Gastrointestinal Disease,Hepatic System Disease	Other	peptidase		miR-106b-5p	0.001	-1.35	TargetScan Human	High (predicted)
ACSL1	0.0322	1.089	acyl-CoA synthetase long-chain family member 1	Cancer,Cardiovascular Disease,Connective Tissue Disorders,Developmental Disorder,Endocrine System Disorders,Gastrointestinal Disease,Hepatic System Disease,Hereditary Disorder,Immunological Disease,Infectious Disease,Inflammatory Disease,Metabolic Disease,Neurological Disease,Organismal Injury and Abnormalities,Renal and Urological Disease,Reproductive System Disease,Respiratory Disease,Skeletal …	Cytoplasm	enzyme	Acetate Conversion to Acetyl-CoA Ethanol Degradation II Ethanol Degradation IV Fatty Acid Activation Fatty Acid Î²-oxidation I LPS/IL-1 Mediated Inhibition of RXR Function Mitochondrial L-carnitine Shuttle Pathway Oxidative Ethanol Degradation III Stearate Biosynthesis I (Animals) Type II Diabetes Mellitus Signaling Î³-linolenate Biosynthesis II (Animals)	miR-218a-5p	0.032	-1.3	TargetScan Human	High (predicted)
ATP8B4	0.00561	1.099	ATPase, class I, type 8B, member 4	Cancer,Organismal Injury and Abnormalities,Reproductive System Disease	Other	transporter		miR-218a-5p	0.032	-1.3	TargetScan Human	High (predicted)
BAZ2B	0.0832	1.078	bromodomain adjacent to zinc finger domain, 2B	Cancer,Gastrointestinal Disease,Hepatic System Disease,Organismal Injury and Abnormalities,Reproductive System Disease	Extracellular Space	other		miR-218a-5p	0.032	-1.3	TargetScan Human	High (predicted)
C6orf201	0.0323	1.161	chromosome 6 open reading frame 201		Other	other		miR-218a-5p	0.032	-1.3	TargetScan Human	High (predicted)
CCDC24	0.00189	1.097	coiled-coil domain containing 24		Other	other		miR-218a-5p	0.032	-1.3	TargetScan Human	High (predicted)
CDC14B	0.0163	1.206	cell division cycle 14B	Connective Tissue Disorders,Dermatological Diseases and Conditions,Developmental Disorder,Hereditary Disorder,Metabolic Disease,Neurological Disease,Ophthalmic Disease,Skeletal and Muscular Disorders	Nucleus	phosphatase	Protein Kinase A Signaling	miR-218a-5p	0.032	-1.3	TargetScan Human	High (predicted)
CDCA7L	0.00151	1.135	cell division cycle associated 7-like	Cancer,Neurological Disease,Organismal Injury and Abnormalities	Nucleus	other		miR-218a-5p	0.032	-1.3	TargetScan Human	High (predicted)
DDX6	0.00803	1.137	DEAD (Asp-Glu-Ala-Asp) box helicase 6	Cancer,Infectious Disease,Organismal Injury and Abnormalities,Reproductive System Disease	Nucleus	enzyme	Oxidized GTP and dGTP Detoxification	miR-218a-5p	0.032	-1.3	TargetScan Human	High (predicted)
FAM109A	0.0135	1.163	family with sequence similarity 109, member A	Cancer,Gastrointestinal Disease,Hepatic System Disease,Neurological Disease,Psychological Disorders	Other	other		miR-218a-5p	0.032	-1.3	TargetScan Human	High (predicted)
FAM196A	0.0436	1.236	family with sequence similarity 196, member A		Other	other		miR-218a-5p	0.032	-1.3	TargetScan Human	High (predicted)
GOLT1B	0.0535	1.066	golgi transport 1B		Cytoplasm	other		miR-218a-5p	0.032	-1.3	TargetScan Human	High (predicted)
HIC2	0.0114	1.113	hypermethylated in cancer 2	Cancer	Nucleus	other		miR-218a-5p	0.032	-1.3	TargetScan Human	High (predicted)
HS3ST3B1	7.3e-06	1.131	heparan sulfate (glucosamine) 3-O-sulfotransferase 3B1		Cytoplasm	enzyme	Chondroitin Sulfate Biosynthesis Chondroitin Sulfate Biosynthesis (Late Stages) Dermatan Sulfate Biosynthesis Dermatan Sulfate Biosynthesis (Late Stages) Heparan Sulfate Biosynthesis Heparan Sulfate Biosynthesis (Late Stages) LPS/IL-1 Mediated Inhibition of RXR Function Xenobiotic Metabolism Signaling	miR-218a-5p	0.032	-1.3	TargetScan Human	High (predicted)
KDM5A	0.0927	1.052	lysine (K)-specific demethylase 5A	Cancer,Cardiovascular Disease,Developmental Disorder,Endocrine System Disorders,Gastrointestinal Disease,Inflammatory Response,Neurological Disease,Organismal Injury and Abnormalities,Psychological Disorders,Reproductive System Disease,Respiratory Disease	Nucleus	transcription regulator		miR-218a-5p	0.032	-1.3	TargetScan Human	High (predicted)
KIAA1024	0.00983	1.212	KIAA1024	Cancer,Gastrointestinal Disease	Other	other		miR-218a-5p	0.032	-1.3	TargetScan Human	High (predicted)
KRIT1	0.0704	1.065	KRIT1, ankyrin repeat containing	Cancer,Cardiovascular Disease,Developmental Disorder,Gastrointestinal Disease,Hereditary Disorder,Neurological Disease,Ophthalmic Disease,Organismal Injury and Abnormalities,Reproductive System Disease	Plasma Membrane	other		miR-218a-5p	0.032	-1.3	TargetScan Human	High (predicted)
LIFR	0.0293	1.147	leukemia inhibitory factor receptor alpha	Cancer,Endocrine System Disorders,Gastrointestinal Disease,Hereditary Disorder,Infectious Disease,Neurological Disease,Organismal Injury and Abnormalities,Psychological Disorders,Reproductive System Disease,Skeletal and Muscular Disorders	Plasma Membrane	transmembrane receptor	CNTF Signaling Mouse Embryonic Stem Cell Pluripotency Role of NANOG in Mammalian Embryonic Stem Cell Pluripotency	miR-218a-5p	0.032	-1.3	TargetScan Human	High (predicted)
LIPG	0.0758	1.031	lipase, endothelial	Cancer,Cardiovascular Disease,Inflammatory Response,Organismal Injury and Abnormalities	Extracellular Space	enzyme	Phospholipases Retinol Biosynthesis Triacylglycerol Degradation	miR-218a-5p	0.032	-1.3	TargetScan Human	High (predicted)
LMNB1	0.0629	1.098	lamin B1	Connective Tissue Disorders,Developmental Disorder,Hereditary Disorder,Neurological Disease,Organismal Injury and Abnormalities,Respiratory Disease,Skeletal and Muscular Disorders	Nucleus	other	Granzyme B Signaling Mechanisms of Viral Exit from Host Cells	miR-218a-5p	0.032	-1.3	TargetScan Human	High (predicted)
MBD6	0.0331	1.073	methyl-CpG binding domain protein 6	Cancer,Gastrointestinal Disease	Nucleus	other		miR-218a-5p	0.032	-1.3	TargetScan Human	High (predicted)
MRVI1	0.00391	1.118	murine retrovirus integration site 1 homolog	Cancer,Developmental Disorder,Gastrointestinal Disease,Organismal Injury and Abnormalities,Reproductive System Disease,Skeletal and Muscular Disorders	Cytoplasm	other		miR-218a-5p	0.032	-1.3	TargetScan Human	High (predicted)
MURC	0.0802	1.059	muscle-related coiled-coil protein		Cytoplasm	other		miR-218a-5p	0.032	-1.3	TargetScan Human	High (predicted)
N4BP1	0.0173	1.086	NEDD4 binding protein 1	Cancer,Organismal Injury and Abnormalities,Reproductive System Disease	Cytoplasm	other		miR-218a-5p	0.032	-1.3	TargetScan Human	High (predicted)
ORC2	0.0554	1.082	origin recognition complex, subunit 2	Cancer,Hereditary Disorder,Neurological Disease,Psychological Disorders,Skeletal and Muscular Disorders	Nucleus	other	Cell Cycle Control of Chromosomal Replication	miR-218a-5p	0.032	-1.3	TargetScan Human	High (predicted)
PDE12	0.0768	1.052	phosphodiesterase 12	Cardiovascular Disease,Organismal Injury and Abnormalities,Reproductive System Disease	Cytoplasm	other	Cardiac Î²-adrenergic Signaling G-Protein Coupled Receptor Signaling Protein Kinase A Signaling Relaxin Signaling cAMP-mediated signaling tRNA Splicing	miR-218a-5p	0.032	-1.3	TargetScan Human	High (predicted)
PLA2R1	0.0303	1.108	phospholipase A2 receptor 1, 180kDa	Cancer,Dermatological Diseases and Conditions,Endocrine System Disorders,Gastrointestinal Disease,Hematological Disease,Hypersensitivity Response,Immunological Disease,Infectious Disease,Inflammatory Disease,Inflammatory Response,Metabolic Disease,Organismal Injury and Abnormalities,Renal and Urological Disease,Reproductive System Disease	Plasma Membrane	transmembrane receptor	Antioxidant Action of Vitamin C Atherosclerosis Signaling Eicosanoid Signaling Endothelin-1 Signaling Phospholipases Role of MAPK Signaling in the Pathogenesis of Influenza Sperm Motility Synaptic Long Term Depression	miR-218a-5p	0.032	-1.3	TargetScan Human	High (predicted)
POLD3	0.0267	1.106	polymerase (DNA-directed), delta 3, accessory subunit	Cancer,Gastrointestinal Disease,Hepatic System Disease,Organismal Injury and Abnormalities,Reproductive System Disease	Nucleus	transcription regulator		miR-218a-5p	0.032	-1.3	TargetScan Human	High (predicted)
PSMC2	0.0514	1.042	proteasome (prosome, macropain) 26S subunit, ATPase, 2	Endocrine System Disorders,Gastrointestinal Disease,Metabolic Disease	Nucleus	peptidase	Protein Ubiquitination Pathway	miR-218a-5p	0.032	-1.3	TargetScan Human	High (predicted)
PSME4	0.0971	1.071	proteasome (prosome, macropain) activator subunit 4	Cancer,Gastrointestinal Disease,Organismal Injury and Abnormalities,Reproductive System Disease,Respiratory Disease	Cytoplasm	other	Huntington's Disease Signaling Polyamine Regulation in Colon Cancer	miR-218a-5p	0.032	-1.3	TargetScan Human	High (predicted)
RIMS3	0.043	1.286	regulating synaptic membrane exocytosis 3	Hereditary Disorder,Neurological Disease,Psychological Disorders	Plasma Membrane	other		miR-218a-5p	0.032	-1.3	TargetScan Human	High (predicted)
SEMA6A	0.014	1.141	sema domain, transmembrane domain (TM), and cytoplasmic domain, (semaphorin) 6A	Cancer	Plasma Membrane	transmembrane receptor	Axonal Guidance Signaling	miR-218a-5p	0.032	-1.3	TargetScan Human	High (predicted)
SFMBT2	0.0795	1.195	Scm-like with four mbt domains 2	Cancer,Dermatological Diseases and Conditions	Nucleus	other		miR-218a-5p	0.032	-1.3	TargetScan Human	High (predicted)
SIX4	0.0492	1.045	SIX homeobox 4	Cancer,Gastrointestinal Disease,Hepatic System Disease	Nucleus	transcription regulator		miR-218a-5p	0.032	-1.3	TargetScan Human	High (predicted)
SLC45A3	0.00255	1.156	solute carrier family 45, member 3	Cancer,Gastrointestinal Disease,Hepatic System Disease,Organismal Injury and Abnormalities,Reproductive System Disease	Cytoplasm	other		miR-218a-5p	0.032	-1.3	TargetScan Human	High (predicted)
SRP72	0.09	1.051	signal recognition particle 72kDa	Cancer,Hematological Disease,Hereditary Disorder,Organismal Injury and Abnormalities,Reproductive System Disease	Nucleus	kinase		miR-218a-5p	0.032	-1.3	TargetScan Human	High (predicted)
TFAP2E	0.0447	1.109	transcription factor AP-2 epsilon (activating enhancer binding protein 2 epsilon)	Cancer	Other	other		miR-218a-5p	0.032	-1.3	TargetScan Human	High (predicted)
TRHDE	0.00471	1.145	thyrotropin-releasing hormone degrading enzyme	Cancer,Hematological Disease,Immunological Disease,Organismal Injury and Abnormalities,Reproductive System Disease,Respiratory Disease	Plasma Membrane	peptidase		miR-218a-5p	0.032	-1.3	TargetScan Human	High (predicted)
UBE3A	0.0956	1.07	ubiquitin protein ligase E3A	Cancer,Developmental Disorder,Hematological Disease,Hereditary Disorder,Immunological Disease,Neurological Disease,Organismal Injury and Abnormalities,Reproductive System Disease,Tumor Morphology	Nucleus	enzyme	Protein Ubiquitination Pathway	miR-218a-5p	0.032	-1.3	TargetScan Human	High (predicted)
UBTD1	0.0664	1.081	ubiquitin domain containing 1		Other	other		miR-218a-5p	0.032	-1.3	TargetScan Human	High (predicted)
VAT1	0.055	1.221	vesicle amine transport 1	Cancer	Plasma Membrane	transporter		miR-218a-5p	0.032	-1.3	TargetScan Human	High (predicted)
VSIG10	0.00432	1.115	V-set and immunoglobulin domain containing 10	Cancer,Connective Tissue Disorders,Gastrointestinal Disease,Hepatic System Disease,Immunological Disease,Inflammatory Disease,Skeletal and Muscular Disorders	Other	other		miR-218a-5p	0.032	-1.3	TargetScan Human	High (predicted)
WDR47	0.0493	1.1	WD repeat domain 47	Cancer,Gastrointestinal Disease	Other	other		miR-218a-5p	0.032	-1.3	TargetScan Human	High (predicted)
AGPS	0.089	1.07	alkylglycerone phosphate synthase	Cancer,Connective Tissue Disorders,Developmental Disorder,Hereditary Disorder,Metabolic Disease,Neurological Disease,Organismal Injury and Abnormalities,Reproductive System Disease,Skeletal and Muscular Disorders	Cytoplasm	enzyme		miR-221-3p	0.034	-1.2	TargetScan Human	High (predicted)
ARHGEF38	0.00134	1.158	Rho guanine nucleotide exchange factor (GEF) 38		Other	other		miR-221-3p	0.034	-1.2	TargetScan Human	High (predicted)
CASZ1	0.0107	1.142	castor zinc finger 1	Cancer	Nucleus	enzyme		miR-221-3p	0.034	-1.2	TargetScan Human	High (predicted)
DDIT4	0.0254	1.24	DNA-damage-inducible transcript 4	Cancer,Neurological Disease,Organismal Injury and Abnormalities,Reproductive System Disease,Tumor Morphology	Cytoplasm	other	mTOR Signaling	miR-221-3p	0.034	-1.2	Ingenuity Expert Findings,TargetScan Human,miRecords	Experimentally Observed,High (predicted)
ETS1	0.0166	1.099	v-ets avian erythroblastosis virus E26 oncogene homolog 1	Cancer,Cardiovascular Disease,Developmental Disorder,Endocrine System Disorders,Gastrointestinal Disease,Hematological Disease,Immunological Disease,Inflammatory Disease,Inflammatory Response,Metabolic Disease,Organismal Injury and Abnormalities,Reproductive System Disease,Tumor Morphology	Nucleus	transcription regulator	B Cell Receptor Signaling ERK/MAPK Signaling GM-CSF Signaling HGF Signaling Regulation of the Epithelial-Mesenchymal Transition Pathway Renal Cell Carcinoma Signaling Telomerase Signaling	miR-221-3p	0.034	-1.2	TargetScan Human	High (predicted)
ETV3	0.0848	1.067	ets variant 3	Infectious Disease,Reproductive System Disease	Nucleus	transcription regulator		miR-221-3p	0.034	-1.2	TargetScan Human	High (predicted)
FBXO47	0.095	1.096	F-box protein 47		Other	other		miR-221-3p	0.034	-1.2	TargetScan Human	High (predicted)
FIGNL2	0.0952	1.054	fidgetin-like 2		Other	other		miR-221-3p	0.034	-1.2	TargetScan Human	High (predicted)
GATA4	0.01	1.097	GATA binding protein 4	Cancer,Cardiovascular Disease,Developmental Disorder,Endocrine System Disorders,Gastrointestinal Disease,Hereditary Disorder,Neurological Disease,Organismal Injury and Abnormalities,Reproductive System Disease,Respiratory Disease,Skeletal and Muscular Disorders	Nucleus	transcription regulator	Cardiac Hypertrophy Signaling Cardiomyocyte Differentiation via BMP Receptors Embryonic Stem Cell Differentiation into Cardiac Lineages Factors Promoting Cardiogenesis in Vertebrates Role of NANOG in Mammalian Embryonic Stem Cell Pluripotency Role of NFAT in Cardiac Hypertrophy Role of NFAT in Regulation of the Immune Response Thrombin Signaling Transcriptional Regulatory Network in Embryonic Ste…	miR-221-3p	0.034	-1.2	TargetScan Human	High (predicted)
GPBP1	0.092	1.037	GC-rich promoter binding protein 1	Cancer,Gastrointestinal Disease	Nucleus	transcription regulator		miR-221-3p	0.034	-1.2	TargetScan Human	High (predicted)
HOXA7	0.0928	1.065	homeobox A7	Cancer,Hematological Disease,Infectious Disease,Tumor Morphology	Nucleus	transcription regulator		miR-221-3p	0.034	-1.2	TargetScan Human	High (predicted)
ICAM1	0.00578	1.144	intercellular adhesion molecule 1	Antimicrobial Response,Auditory Disease,Cancer,Cardiovascular Disease,Connective Tissue Disorders,Dermatological Diseases and Conditions,Developmental Disorder,Endocrine System Disorders,Gastrointestinal Disease,Hematological Disease,Hepatic System Disease,Hereditary Disorder,Hypersensitivity Response,Immunological Disease,Infectious Disease,Inflammatory Disease,Inflammatory Response,Metabolic Di…	Plasma Membrane	transmembrane receptor	Agranulocyte Adhesion and Diapedesis Atherosclerosis Signaling CD40 Signaling Dendritic Cell Maturation Glucocorticoid Receptor Signaling Granulocyte Adhesion and Diapedesis HMGB1 Signaling Hepatic Fibrosis / Hepatic Stellate Cell Activation IL-8 Signaling Leukocyte Extravasation Signaling Role of Macrophages, Fibroblasts and Endothelial Cells in Rheumatoid Arthritis TREM1 Signaling Tumoricidal F…	miR-221-3p	0.034	-1.2	miRecords	Experimentally Observed
IL17RB	0.000298	1.113	interleukin 17 receptor B	Cardiovascular Disease,Dermatological Diseases and Conditions,Hypersensitivity Response,Immunological Disease,Infectious Disease,Inflammatory Disease,Inflammatory Response,Organismal Injury and Abnormalities,Respiratory Disease	Plasma Membrane	transmembrane receptor		miR-221-3p	0.034	-1.2	TargetScan Human	High (predicted)
NRK	0.00355	1.076	Nik related kinase	Cancer,Gastrointestinal Disease,Organismal Injury and Abnormalities,Reproductive System Disease	Other	kinase		miR-221-3p	0.034	-1.2	TargetScan Human	High (predicted)
RND2	0.0547	1.149	Rho family GTPase 2	Cancer,Hematological Disease,Immunological Disease,Infectious Disease,Organismal Injury and Abnormalities	Cytoplasm	enzyme	Actin Nucleation by ARP-WASP Complex CXCR4 Signaling Cardiac Hypertrophy Signaling Cholecystokinin/Gastrin-mediated Signaling Colorectal Cancer Metastasis Signaling Germ Cell-Sertoli Cell Junction Signaling Glioblastoma Multiforme Signaling Glioma Invasiveness Signaling GÎ±q Signaling HMGB1 Signaling IL-8 Signaling ILK Signaling Integrin Signaling Molecular Mechanisms of Cancer Phospholipase C Si…	miR-221-3p	0.034	-1.2	TargetScan Human	High (predicted)
SMARCA5	0.0381	1.06	SWI/SNF related, matrix associated, actin dependent regulator of chromatin, subfamily a, member 5	Cancer,Organismal Injury and Abnormalities,Reproductive System Disease	Nucleus	transcription regulator		miR-221-3p	0.034	-1.2	TargetScan Human	High (predicted)
VAPB	0.0766	1.043	VAMP (vesicle-associated membrane protein)-associated protein B and C	Hereditary Disorder,Infectious Disease,Neurological Disease,Organismal Injury and Abnormalities,Skeletal and Muscular Disorders	Plasma Membrane	other		miR-221-3p	0.034	-1.2	TargetScan Human	High (predicted)
CEP55	0.0105	1.077	centrosomal protein 55kDa	Cancer,Gastrointestinal Disease,Organismal Injury and Abnormalities,Reproductive System Disease	Cytoplasm	other		miR-299a-5p	0.044	-1.57	TargetScan Human	High (predicted)
MPHOSPH8	0.00109	1.125	M-phase phosphoprotein 8	Cancer,Organismal Injury and Abnormalities,Reproductive System Disease	Nucleus	transcription regulator		miR-299a-5p	0.044	-1.57	TargetScan Human	High (predicted)
SCN7A	0.0305	1.154	sodium channel, voltage-gated, type VII, alpha subunit	Cancer,Connective Tissue Disorders,Developmental Disorder,Endocrine System Disorders,Gastrointestinal Disease,Hereditary Disorder,Inflammatory Disease,Metabolic Disease,Neurological Disease,Ophthalmic Disease,Organismal Injury and Abnormalities,Psychological Disorders,Reproductive System Disease,Skeletal and Muscular Disorders	Plasma Membrane	ion channel		miR-299a-5p	0.044	-1.57	TargetScan Human	High (predicted)
SLC6A14	0.00734	1.126	solute carrier family 6 (amino acid transporter), member 14	Cancer,Dermatological Diseases and Conditions,Nutritional Disease,Psychological Disorders	Plasma Membrane	transporter		miR-299a-5p	0.044	-1.57	TargetScan Human	High (predicted)
TNFAIP8	0.00982	1.094	tumor necrosis factor, alpha-induced protein 8		Cytoplasm	other		miR-299a-5p	0.044	-1.57	TargetScan Human	High (predicted)
ABCC9	0.0251	1.084	ATP-binding cassette, sub-family C (CFTR/MRP), member 9	Cancer,Cardiovascular Disease,Connective Tissue Disorders,Dermatological Diseases and Conditions,Developmental Disorder,Endocrine System Disorders,Gastrointestinal Disease,Hematological Disease,Hereditary Disorder,Metabolic Disease,Nutritional Disease,Organismal Injury and Abnormalities,Reproductive System Disease,Skeletal and Muscular Disorders	Plasma Membrane	ion channel		miR-30c-5p	0.096	-1.09	TargetScan Human	High (predicted)
ACTC1	0.0371	1.081	actin, alpha, cardiac muscle 1	Cancer,Cardiovascular Disease,Developmental Disorder,Gastrointestinal Disease,Hereditary Disorder,Infectious Disease,Neurological Disease,Organismal Injury and Abnormalities,Reproductive System Disease,Skeletal and Muscular Disorders	Cytoplasm	enzyme	Actin Cytoskeleton Signaling Agranulocyte Adhesion and Diapedesis Agrin Interactions at Neuromuscular Junction Calcium Signaling Caveolar-mediated Endocytosis Signaling Cellular Effects of Sildenafil (Viagra) Clathrin-mediated Endocytosis Signaling Crosstalk between Dendritic Cells and Natural Killer Cells Death Receptor Signaling Epithelial Adherens Junction Signaling FAK Signaling FcÎ³ Receptor…	miR-30c-5p	0.096	-1.09	TargetScan Human	High (predicted)
ALPK3	0.0201	1.081	alpha-kinase 3	Cancer,Gastrointestinal Disease,Organismal Injury and Abnormalities,Reproductive System Disease	Nucleus	kinase		miR-30c-5p	0.096	-1.09	TargetScan Human	High (predicted)
ATP8B1	0.0353	1.077	ATPase, aminophospholipid transporter, class I, type 8B, member 1	Auditory Disease,Cancer,Endocrine System Disorders,Gastrointestinal Disease,Hepatic System Disease,Hereditary Disorder,Neurological Disease,Nutritional Disease,Organismal Injury and Abnormalities,Reproductive System Disease	Plasma Membrane	transporter	Hepatic Cholestasis	miR-30c-5p	0.096	-1.09	TargetScan Human	High (predicted)
AUNIP	0.00148	1.145	aurora kinase A and ninein interacting protein		Cytoplasm	other		miR-30c-5p	0.096	-1.09	TargetScan Human	High (predicted)
B3GALNT2	0.00878	1.121	beta-1,3-N-acetylgalactosaminyltransferase 2	Developmental Disorder,Hereditary Disorder,Metabolic Disease,Neurological Disease,Ophthalmic Disease,Organismal Injury and Abnormalities,Skeletal and Muscular Disorders	Cytoplasm	enzyme		miR-30c-5p	0.096	-1.09	TargetScan Human	High (predicted)
CBX2	0.0284	1.081	chromobox homolog 2	Cancer,Connective Tissue Disorders,Dental Disease,Developmental Disorder,Endocrine System Disorders,Gastrointestinal Disease,Hematological Disease,Hereditary Disorder,Immunological Disease,Organismal Injury and Abnormalities,Reproductive System Disease,Skeletal and Muscular Disorders	Nucleus	transcription regulator		miR-30c-5p	0.096	-1.09	TargetScan Human	High (predicted)
CDCP1	0.0108	1.07	CUB domain containing protein 1	Cancer,Cardiovascular Disease,Dermatological Diseases and Conditions,Gastrointestinal Disease,Hematological Disease,Organismal Injury and Abnormalities,Reproductive System Disease	Plasma Membrane	other		miR-30c-5p	0.096	-1.09	TarBase	Experimentally Observed
CEP72	0.00494	1.104	centrosomal protein 72kDa	Cancer	Cytoplasm	other		miR-30c-5p	0.096	-1.09	TarBase	Experimentally Observed
CHKA	0.0453	1.104	choline kinase alpha	Cancer,Endocrine System Disorders,Gastrointestinal Disease,Organismal Injury and Abnormalities,Reproductive System Disease	Cytoplasm	kinase	Phosphatidylcholine Biosynthesis I Phosphatidylethanolamine Biosynthesis II	miR-30c-5p	0.096	-1.09	TargetScan Human	High (predicted)
COL13A1	0.0117	1.073	collagen, type XIII, alpha 1	Cancer,Connective Tissue Disorders,Dermatological Diseases and Conditions,Developmental Disorder,Inflammatory Disease,Inflammatory Response,Neurological Disease,Organismal Injury and Abnormalities,Skeletal and Muscular Disorders	Plasma Membrane	other	Hepatic Fibrosis / Hepatic Stellate Cell Activation VDR/RXR Activation	miR-30c-5p	0.096	-1.09	TargetScan Human	High (predicted)
CYP24A1	0.00868	1.054	cytochrome P450, family 24, subfamily A, polypeptide 1	Cancer,Endocrine System Disorders,Gastrointestinal Disease,Hematological Disease,Hereditary Disorder,Organismal Injury and Abnormalities,Renal and Urological Disease,Reproductive System Disease,Respiratory Disease	Cytoplasm	enzyme	VDR/RXR Activation	miR-30c-5p	0.096	-1.09	TargetScan Human	High (predicted)
DDAH1	0.0717	1.132	dimethylarginine dimethylaminohydrolase 1	Cancer,Endocrine System Disorders,Gastrointestinal Disease,Metabolic Disease	Cytoplasm	enzyme		miR-30c-5p	0.096	-1.09	TargetScan Human	High (predicted)
DGKZ	0.000201	1.293	diacylglycerol kinase, zeta	Cancer,Hypersensitivity Response,Immunological Disease,Inflammatory Response	Cytoplasm	kinase	RhoGDI Signaling mTOR Signaling	miR-30c-5p	0.096	-1.09	TargetScan Human	High (predicted)
EED	0.00258	1.151	embryonic ectoderm development	Cancer,Hematological Disease,Immunological Disease,Organismal Injury and Abnormalities,Reproductive System Disease	Nucleus	transcription regulator		miR-30c-5p	0.096	-1.09	TargetScan Human	High (predicted)
EML4	0.00199	1.21	echinoderm microtubule associated protein like 4	Cancer,Gastrointestinal Disease	Cytoplasm	other		miR-30c-5p	0.096	-1.09	TargetScan Human	High (predicted)
F2	0.0187	1.045	coagulation factor II (thrombin)	Cancer,Cardiovascular Disease,Connective Tissue Disorders,Dermatological Diseases and Conditions,Developmental Disorder,Endocrine System Disorders,Gastrointestinal Disease,Hematological Disease,Hepatic System Disease,Hereditary Disorder,Hypersensitivity Response,Immunological Disease,Infectious Disease,Inflammatory Disease,Inflammatory Response,Metabolic Disease,Neurological Disease,Nutritional D…	Extracellular Space	peptidase	Actin Cytoskeleton Signaling Acute Phase Response Signaling Clathrin-mediated Endocytosis Signaling Coagulation System Extrinsic Prothrombin Activation Pathway GÎ±12/13 Signaling Intrinsic Prothrombin Activation Pathway Role of Tissue Factor in Cancer Thrombin Signaling p70S6K Signaling	miR-30c-5p	0.096	-1.09	TarBase	Experimentally Observed
FAM43A	0.0528	1.091	family with sequence similarity 43, member A		Other	other		miR-30c-5p	0.096	-1.09	TargetScan Human	High (predicted)
FLVCR2	0.00102	1.096	feline leukemia virus subgroup C cellular receptor family, member 2	Cancer,Cardiovascular Disease,Developmental Disorder,Gastrointestinal Disease,Neurological Disease,Organismal Injury and Abnormalities	Plasma Membrane	transporter		miR-30c-5p	0.096	-1.09	TargetScan Human	High (predicted)
FRK	0.0692	1.066	fyn-related kinase	Cancer,Gastrointestinal Disease,Hepatic System Disease,Tumor Morphology	Nucleus	kinase	IL-15 Production Reelin Signaling in Neurons Role of Tissue Factor in Cancer Sperm Motility Tec Kinase Signaling	miR-30c-5p	0.096	-1.09	TargetScan Human	High (predicted)
GPT2	0.0908	1.066	glutamic pyruvate transaminase (alanine aminotransferase) 2	Cancer,Infectious Disease,Nutritional Disease,Organismal Injury and Abnormalities,Renal and Urological Disease	Cytoplasm	enzyme	Alanine Biosynthesis II Alanine Degradation III	miR-30c-5p	0.096	-1.09	TargetScan Human	High (predicted)
GUCY2C	0.00591	1.074	guanylate cyclase 2C (heat stable enterotoxin receptor)	Cancer,Cardiovascular Disease,Developmental Disorder,Endocrine System Disorders,Gastrointestinal Disease,Hepatic System Disease,Immunological Disease,Infectious Disease,Metabolic Disease,Nutritional Disease,Organismal Injury and Abnormalities,Psychological Disorders	Plasma Membrane	kinase	Antiproliferative Role of Somatostatin Receptor 2 Cellular Effects of Sildenafil (Viagra) Corticotropin Releasing Hormone Signaling Endothelin-1 Signaling Gap Junction Signaling Nitric Oxide Signaling in the Cardiovascular System Phototransduction Pathway Relaxin Signaling Synaptic Long Term Depression	miR-30c-5p	0.096	-1.09	TargetScan Human	High (predicted)
HLX	0.036	1.06	H2.0-like homeobox	Cancer,Developmental Disorder,Gastrointestinal Disease,Hematological Disease,Hepatic System Disease,Infectious Disease,Metabolic Disease,Organismal Injury and Abnormalities,Respiratory Disease,Skeletal and Muscular Disorders	Nucleus	transcription regulator		miR-30c-5p	0.096	-1.09	TargetScan Human	High (predicted)
HOXB8	0.00351	1.093	homeobox B8	Dermatological Diseases and Conditions,Inflammatory Response,Organismal Injury and Abnormalities	Nucleus	transcription regulator		miR-30c-5p	0.096	-1.09	TargetScan Human	High (predicted)
ITGA2	0.0765	1.061	integrin, alpha 2 (CD49B, alpha 2 subunit of VLA-2 receptor)	Cancer,Cardiovascular Disease,Connective Tissue Disorders,Dermatological Diseases and Conditions,Developmental Disorder,Hematological Disease,Hereditary Disorder,Inflammatory Response,Organismal Injury and Abnormalities,Renal and Urological Disease,Reproductive System Disease,Respiratory Disease,Tumor Morphology	Plasma Membrane	transmembrane receptor	Actin Cytoskeleton Signaling Actin Nucleation by ARP-WASP Complex Agranulocyte Adhesion and Diapedesis Agrin Interactions at Neuromuscular Junction Axonal Guidance Signaling CDK5 Signaling Caveolar-mediated Endocytosis Signaling Cdc42 Signaling ERK/MAPK Signaling Ephrin Receptor Signaling FAK Signaling Germ Cell-Sertoli Cell Junction Signaling Granulocyte Adhesion and Diapedesis HGF Signaling Int…	miR-30c-5p	0.096	-1.09	TarBase	Experimentally Observed
KIAA0355	0.000652	1.164	KIAA0355	Cancer,Gastrointestinal Disease	Extracellular Space	other		miR-30c-5p	0.096	-1.09	TargetScan Human	High (predicted)
KIAA1033	0.0747	1.048	KIAA1033	Cancer,Organismal Injury and Abnormalities,Reproductive System Disease	Cytoplasm	other		miR-30c-5p	0.096	-1.09	TargetScan Human	High (predicted)
KIAA1804	0.0851	1.057	mixed lineage kinase 4	Cancer,Endocrine System Disorders,Gastrointestinal Disease,Organismal Injury and Abnormalities,Reproductive System Disease	Other	kinase	STAT3 Pathway Signaling by Rho Family GTPases	miR-30c-5p	0.096	-1.09	TargetScan Human	High (predicted)
KRT7	3.73e-06	1.228	keratin 7	Cancer,Endocrine System Disorders,Gastrointestinal Disease,Organismal Injury and Abnormalities,Reproductive System Disease	Cytoplasm	other		miR-30c-5p	0.096	-1.09	miRecords	Experimentally Observed
KRT85	0.00139	1.158	keratin 85	Cancer,Dermatological Diseases and Conditions,Developmental Disorder,Hematological Disease,Hereditary Disorder,Immunological Disease,Organismal Injury and Abnormalities	Extracellular Space	other		miR-30c-5p	0.096	-1.09	TarBase	Experimentally Observed
LIN28A	3.49e-05	1.161	lin-28 homolog A (C. elegans)	Cancer,Cardiovascular Disease,Developmental Disorder,Endocrine System Disorders,Gastrointestinal Disease,Hepatic System Disease,Organismal Injury and Abnormalities,Reproductive System Disease,Respiratory Disease	Cytoplasm	other		miR-30c-5p	0.096	-1.09	TargetScan Human	High (predicted)
LMNB2	0.0809	1.07	lamin B2	Cancer,Connective Tissue Disorders,Developmental Disorder,Hereditary Disorder,Metabolic Disease,Neurological Disease,Organismal Injury and Abnormalities,Psychological Disorders,Reproductive System Disease,Respiratory Disease,Skeletal and Muscular Disorders	Nucleus	other	Granzyme B Signaling Mechanisms of Viral Exit from Host Cells	miR-30c-5p	0.096	-1.09	TarBase	Experimentally Observed
LRRC3	0.0608	1.142	leucine rich repeat containing 3		Other	other		miR-30c-5p	0.096	-1.09	TargetScan Human	High (predicted)
MAT2A	9.78e-05	1.153	methionine adenosyltransferase II, alpha	Cancer,Gastrointestinal Disease,Hepatic System Disease,Infectious Disease,Organismal Injury and Abnormalities,Renal and Urological Disease,Reproductive System Disease	Cytoplasm	enzyme	Cysteine Biosynthesis III (mammalia) Methionine Degradation I (to Homocysteine) S-adenosyl-L-methionine Biosynthesis Superpathway of Methionine Degradation	miR-30c-5p	0.096	-1.09	TarBase,TargetScan Human	Experimentally Observed,High (predicted)
NR3C1	0.0668	1.067	nuclear receptor subfamily 3, group C, member 1 (glucocorticoid receptor)	Auditory Disease,Cancer,Cardiovascular Disease,Connective Tissue Disorders,Dermatological Diseases and Conditions,Developmental Disorder,Endocrine System Disorders,Gastrointestinal Disease,Hematological Disease,Hepatic System Disease,Hereditary Disorder,Immunological Disease,Infectious Disease,Inflammatory Disease,Inflammatory Response,Metabolic Disease,Neurological Disease,Nutritional Disease,Op…	Nucleus	ligand-dependent nuclear receptor	Acute Phase Response Signaling Estrogen Receptor Signaling Glucocorticoid Receptor Signaling IL-4 Signaling MIF-mediated Glucocorticoid Regulation PXR/RXR Activation Prolactin Signaling	miR-30c-5p	0.096	-1.09	TargetScan Human	High (predicted)
PCGF5	0.014	1.153	polycomb group ring finger 5	Cancer,Organismal Injury and Abnormalities,Reproductive System Disease	Cytoplasm	other		miR-30c-5p	0.096	-1.09	TargetScan Human	High (predicted)
PER3	0.0176	1.162	period circadian clock 3	Cancer,Gastrointestinal Disease,Hepatic System Disease,Hereditary Disorder,Infectious Disease,Neurological Disease,Organismal Injury and Abnormalities,Psychological Disorders,Renal and Urological Disease,Reproductive System Disease	Nucleus	other	Circadian Rhythm Signaling	miR-30c-5p	0.096	-1.09	TargetScan Human	High (predicted)
PGGT1B	0.000838	1.126	protein geranylgeranyltransferase type I, beta subunit	Cancer,Hematological Disease,Respiratory Disease	Cytoplasm	enzyme		miR-30c-5p	0.096	-1.09	TargetScan Human	High (predicted)
PITX1	0.0221	1.06	paired-like homeodomain 1	Cancer,Connective Tissue Disorders,Dental Disease,Dermatological Diseases and Conditions,Developmental Disorder,Endocrine System Disorders,Gastrointestinal Disease,Hereditary Disorder,Metabolic Disease,Skeletal and Muscular Disorders	Nucleus	transcription regulator		miR-30c-5p	0.096	-1.09	TargetScan Human	High (predicted)
PRDM1	0.00813	1.064	PR domain containing 1, with ZNF domain	Cancer,Connective Tissue Disorders,Dermatological Diseases and Conditions,Developmental Disorder,Gastrointestinal Disease,Hematological Disease,Hepatic System Disease,Hereditary Disorder,Immunological Disease,Inflammatory Disease,Inflammatory Response,Neurological Disease,Organismal Injury and Abnormalities,Reproductive System Disease,Skeletal and Muscular Disorders	Nucleus	transcription regulator		miR-30c-5p	0.096	-1.09	TargetScan Human	High (predicted)
RHEBL1	0.00874	1.137	Ras homolog enriched in brain like 1		Cytoplasm	enzyme		miR-30c-5p	0.096	-1.09	TargetScan Human	High (predicted)
SCARA5	0.0915	1.167	scavenger receptor class A, member 5 (putative)	Cancer,Connective Tissue Disorders,Dermatological Diseases and Conditions,Gastrointestinal Disease,Hepatic System Disease,Inflammatory Disease,Inflammatory Response,Organismal Injury and Abnormalities,Reproductive System Disease,Respiratory Disease	Cytoplasm	other		miR-30c-5p	0.096	-1.09	TargetScan Human	High (predicted)
SNX27	0.0546	1.051	sorting nexin family member 27	Cancer,Developmental Disorder,Hereditary Disorder,Neurological Disease,Nutritional Disease,Organismal Injury and Abnormalities,Psychological Disorders,Reproductive System Disease	Cytoplasm	other		miR-30c-5p	0.096	-1.09	TargetScan Human	High (predicted)
SNX6	0.0534	1.113	sorting nexin 6	Cancer,Infectious Disease,Organismal Injury and Abnormalities,Reproductive System Disease	Cytoplasm	transporter		miR-30c-5p	0.096	-1.09	TargetScan Human	High (predicted)
STOX2	0.00487	1.197	storkhead box 2	Cancer,Gastrointestinal Disease,Organismal Injury and Abnormalities,Reproductive System Disease	Other	other		miR-30c-5p	0.096	-1.09	TargetScan Human	High (predicted)
TMEM170B	0.0177	1.096	transmembrane protein 170B		Other	other		miR-30c-5p	0.096	-1.09	TargetScan Human	High (predicted)
TMTC3	0.0217	1.098	transmembrane and tetratricopeptide repeat containing 3	Cancer,Gastrointestinal Disease	Other	other		miR-30c-5p	0.096	-1.09	TargetScan Human	High (predicted)
ZPBP2	0.0215	1.067	zona pellucida binding protein 2	Developmental Disorder,Endocrine System Disorders,Hereditary Disorder,Inflammatory Disease,Organismal Injury and Abnormalities,Reproductive System Disease,Respiratory Disease	Extracellular Space	other		miR-30c-5p	0.096	-1.09	TargetScan Human	High (predicted)
CCDC77	0.0636	1.076	coiled-coil domain containing 77		Cytoplasm	other		miR-6329	0.042	-1.58	TargetScan Human	High (predicted)
TXNDC16	0.0614	1.086	thioredoxin domain containing 16	Cancer,Organismal Injury and Abnormalities,Reproductive System Disease	Extracellular Space	enzyme		miR-6329	0.042	-1.58	TargetScan Human	High (predicted)
CCDC129	0.022	1.081	coiled-coil domain containing 129	Cancer	Other	other		miR-503-3p	0.032	-1.76	TargetScan Human	High (predicted)
CRISPLD1	0.0383	1.083	cysteine-rich secretory protein LCCL domain containing 1	Cancer,Organismal Injury and Abnormalities,Reproductive System Disease	Cytoplasm	other		miR-503-3p	0.032	-1.76	TargetScan Human	High (predicted)
GRAMD3	0.0723	1.099	GRAM domain containing 3		Extracellular Space	other		miR-503-3p	0.032	-1.76	TargetScan Human	High (predicted)
MMP10	0.0695	1.061	matrix metallopeptidase 10 (stromelysin 2)	Cancer,Connective Tissue Disorders,Gastrointestinal Disease,Infectious Disease,Inflammatory Disease,Inflammatory Response,Organismal Injury and Abnormalities,Reproductive System Disease,Respiratory Disease,Skeletal and Muscular Disorders	Extracellular Space	peptidase	Agranulocyte Adhesion and Diapedesis Axonal Guidance Signaling Bladder Cancer Signaling Colorectal Cancer Metastasis Signaling Granulocyte Adhesion and Diapedesis HIF1Î± Signaling Inhibition of Matrix Metalloproteases Leukocyte Extravasation Signaling	miR-503-3p	0.032	-1.76	TargetScan Human	High (predicted)
MS4A7	0.055	1.08	membrane-spanning 4-domains, subfamily A, member 7	Cancer,Connective Tissue Disorders,Immunological Disease,Inflammatory Disease,Skeletal and Muscular Disorders	Other	other		miR-503-3p	0.032	-1.76	TargetScan Human	High (predicted)
PLSCR1	0.00917	1.074	phospholipid scramblase 1	Cancer,Connective Tissue Disorders,Dermatological Diseases and Conditions,Endocrine System Disorders,Gastrointestinal Disease,Hematological Disease,Hypersensitivity Response,Immunological Disease,Inflammatory Disease,Inflammatory Response,Metabolic Disease,Organismal Injury and Abnormalities,Renal and Urological Disease	Plasma Membrane	enzyme		miR-503-3p	0.032	-1.76	TargetScan Human	High (predicted)
ACTRT3	0.000724	1.133	actin-related protein T3		Nucleus	other		miR-96-5p	0.099	-3.78	TargetScan Human	High (predicted)
BCL2L13	0.00338	1.125	BCL2-like 13 (apoptosis facilitator)	Cancer,Hematological Disease,Immunological Disease,Neurological Disease,Organismal Injury and Abnormalities	Cytoplasm	other		miR-96-5p	0.099	-3.78	TargetScan Human	High (predicted)
CBLN3	0.0387	1.116	cerebellin 3 precursor	Neurological Disease	Extracellular Space	other		miR-96-5p	0.099	-3.78	TargetScan Human	High (predicted)
CD1D	0.0201	1.129	CD1d molecule	Antimicrobial Response,Cancer,Cardiovascular Disease,Connective Tissue Disorders,Dermatological Diseases and Conditions,Developmental Disorder,Endocrine System Disorders,Gastrointestinal Disease,Hereditary Disorder,Immunological Disease,Infectious Disease,Inflammatory Disease,Inflammatory Response,Metabolic Disease,Neurological Disease,Organismal Injury and Abnormalities,Renal and Urological Dise…	Plasma Membrane	other	Dendritic Cell Maturation Lipid Antigen Presentation by CD1	miR-96-5p	0.099	-3.78	TargetScan Human	High (predicted)
COL5A1	0.0115	1.081	collagen, type V, alpha 1	Cancer,Connective Tissue Disorders,Dermatological Diseases and Conditions,Developmental Disorder,Hereditary Disorder,Infectious Disease,Metabolic Disease,Organismal Injury and Abnormalities,Renal and Urological Disease,Reproductive System Disease,Skeletal and Muscular Disorders	Extracellular Space	other	Hepatic Fibrosis / Hepatic Stellate Cell Activation	miR-96-5p	0.099	-3.78	TargetScan Human	High (predicted)
CRYGS	0.00336	1.112	crystallin, gamma S	Ophthalmic Disease	Other	other		miR-96-5p	0.099	-3.78	TargetScan Human	High (predicted)
DISC1	0.0129	1.121	disrupted in schizophrenia 1	Cancer,Hereditary Disorder,Neurological Disease,Organismal Injury and Abnormalities,Psychological Disorders,Reproductive System Disease	Cytoplasm	other		miR-96-5p	0.099	-3.78	TargetScan Human	High (predicted)
DTL	0.0621	1.084	denticleless E3 ubiquitin protein ligase homolog (Drosophila)	Cancer	Nucleus	other		miR-96-5p	0.099	-3.78	TargetScan Human	High (predicted)
FABP2	0.0165	1.08	fatty acid binding protein 2, intestinal	Cancer,Endocrine System Disorders,Gastrointestinal Disease,Metabolic Disease,Nutritional Disease	Cytoplasm	transporter	LPS/IL-1 Mediated Inhibition of RXR Function Maturity Onset Diabetes of Young (MODY) Signaling	miR-96-5p	0.099	-3.78	TargetScan Human	High (predicted)
FAM134B	0.027	1.092	family with sequence similarity 134, member B	Cancer,Gastrointestinal Disease,Hereditary Disorder,Neurological Disease	Cytoplasm	other		miR-96-5p	0.099	-3.78	TargetScan Human	High (predicted)
FAM8A1	0.0145	1.064	family with sequence similarity 8, member A1		Other	other		miR-96-5p	0.099	-3.78	TargetScan Human	High (predicted)
GJA3	0.0217	1.112	gap junction protein, alpha 3, 46kDa	Cancer,Developmental Disorder,Hereditary Disorder,Ophthalmic Disease	Plasma Membrane	transporter		miR-96-5p	0.099	-3.78	TargetScan Human	High (predicted)
GJA5	0.0374	1.111	gap junction protein, alpha 5, 40kDa	Cardiovascular Disease,Developmental Disorder,Gastrointestinal Disease,Hereditary Disorder,Inflammatory Response,Organismal Injury and Abnormalities,Respiratory Disease,Skeletal and Muscular Disorders	Plasma Membrane	transporter		miR-96-5p	0.099	-3.78	TargetScan Human	High (predicted)
KIF5B	0.0389	1.14	kinesin family member 5B	Cancer,Developmental Disorder,Gastrointestinal Disease,Neurological Disease,Psychological Disorders	Cytoplasm	other		miR-96-5p	0.099	-3.78	TargetScan Human	High (predicted)
KLHL7	0.000255	1.217	kelch-like family member 7	Cancer,Hereditary Disorder,Ophthalmic Disease,Organismal Injury and Abnormalities,Renal and Urological Disease	Nucleus	other		miR-96-5p	0.099	-3.78	TargetScan Human	High (predicted)
LHX3	0.0808	1.111	LIM homeobox 3	Cancer,Endocrine System Disorders,Infectious Disease,Organismal Injury and Abnormalities,Reproductive System Disease	Nucleus	transcription regulator		miR-96-5p	0.099	-3.78	TargetScan Human	High (predicted)
LMOD1	0.000326	1.178	leiomodin 1 (smooth muscle)	Cancer,Cardiovascular Disease,Gastrointestinal Disease,Hereditary Disorder,Neurological Disease,Organismal Injury and Abnormalities,Psychological Disorders,Reproductive System Disease,Skeletal and Muscular Disorders	Cytoplasm	other		miR-96-5p	0.099	-3.78	TargetScan Human	High (predicted)
MAB21L2	0.0249	1.151	mab-21-like 2 (C. elegans)	Cancer,Developmental Disorder,Gastrointestinal Disease,Ophthalmic Disease,Organismal Injury and Abnormalities,Reproductive System Disease	Nucleus	other		miR-96-5p	0.099	-3.78	TargetScan Human	High (predicted)
S1PR2	0.0717	1.098	sphingosine-1-phosphate receptor 2	Auditory Disease,Cancer,Dermatological Diseases and Conditions,Gastrointestinal Disease,Hematological Disease,Hepatic System Disease,Hypersensitivity Response,Immunological Disease,Inflammatory Response,Neurological Disease,Organismal Injury and Abnormalities,Reproductive System Disease,Respiratory Disease,Skeletal and Muscular Disorders,Tumor Morphology	Plasma Membrane	G-protein coupled receptor	Ceramide Signaling Human Embryonic Stem Cell Pluripotency Sphingosine-1-phosphate Signaling	miR-96-5p	0.099	-3.78	TargetScan Human	High (predicted)
SCML4	0.0341	1.246	sex comb on midleg-like 4 (Drosophila)	Cancer,Respiratory Disease	Other	other		miR-96-5p	0.099	-3.78	TargetScan Human	High (predicted)
SP7	0.0364	1.099	Sp7 transcription factor	Cancer,Connective Tissue Disorders,Developmental Disorder,Hereditary Disorder,Metabolic Disease,Skeletal and Muscular Disorders	Nucleus	transcription regulator	Role of Osteoblasts, Osteoclasts and Chondrocytes in Rheumatoid Arthritis	miR-96-5p	0.099	-3.78	TargetScan Human	High (predicted)
SRCRB4D	0.00688	1.084	scavenger receptor cysteine rich domain containing, group B (4 domains)		Plasma Membrane	transmembrane receptor		miR-96-5p	0.099	-3.78	TargetScan Human	High (predicted)
STAG1	0.0398	1.094	stromal antigen 1	Cancer,Organismal Injury and Abnormalities,Reproductive System Disease	Nucleus	other	p53 Signaling	miR-96-5p	0.099	-3.78	TargetScan Human	High (predicted)
TRIB3	0.000322	1.13	tribbles pseudokinase 3	Cancer,Endocrine System Disorders,Hypersensitivity Response,Inflammatory Response,Metabolic Disease	Nucleus	kinase		miR-96-5p	0.099	-3.78	TargetScan Human	High (predicted)
TRIM7	0.0141	1.101	tripartite motif containing 7	Cancer,Infectious Disease,Organismal Injury and Abnormalities,Renal and Urological Disease,Respiratory Disease	Cytoplasm	other		miR-96-5p	0.099	-3.78	TargetScan Human	High (predicted)
UBE2D4	0.0192	1.099	ubiquitin-conjugating enzyme E2D 4 (putative)	Cancer,Hereditary Disorder,Neurological Disease,Organismal Injury and Abnormalities,Psychological Disorders,Reproductive System Disease,Skeletal and Muscular Disorders	Other	enzyme	Hypoxia Signaling in the Cardiovascular System Protein Ubiquitination Pathway	miR-96-5p	0.099	-3.78	TargetScan Human	High (predicted)
UBR1	0.027	1.051	ubiquitin protein ligase E3 component n-recognin 1	Auditory Disease,Cancer,Cardiovascular Disease,Dermatological Diseases and Conditions,Developmental Disorder,Endocrine System Disorders,Gastrointestinal Disease,Hematological Disease,Hereditary Disorder,Metabolic Disease,Neurological Disease,Organismal Injury and Abnormalities,Psychological Disorders	Cytoplasm	enzyme	Protein Ubiquitination Pathway	miR-96-5p	0.099	-3.78	TargetScan Human	High (predicted)
WDR72	0.00229	1.087	WD repeat domain 72	Cancer,Connective Tissue Disorders,Dental Disease,Developmental Disorder,Gastrointestinal Disease,Hereditary Disorder,Organismal Injury and Abnormalities,Reproductive System Disease,Skeletal and Muscular Disorders	Other	other		miR-96-5p	0.099	-3.78	TargetScan Human	High (predicted)

## Sheet: A E(SvN)
Gene Symbol	Gene p-value	Gene Fold Change	Entrez Gene Name	Disease	Location	Molecule Type	Pathway	miRNA Symbol	miRNA p-value	miRNA Fold Change	Source	Confidence
ABCE1	0.0234	1.095	ATP-binding cassette, sub-family E (OABP), member 1	Antimicrobial Response,Cancer,Infectious Disease,Inflammatory Response,Organismal Injury and Abnormalities,Reproductive System Disease	Cytoplasm	transporter		miR-301b-3p	0.041	-2.21	TargetScan Human	High (predicted)
ACBD3	0.0386	1.071	acyl-CoA binding domain containing 3	Cancer,Cardiovascular Disease,Gastrointestinal Disease,Organismal Injury and Abnormalities,Reproductive System Disease	Cytoplasm	other		miR-301b-3p	0.041	-2.21	TargetScan Human	High (predicted)
ACBD5	0.00215	1.194	acyl-CoA binding domain containing 5		Nucleus	other		miR-301b-3p	0.041	-2.21	TargetScan Human	High (predicted)
ACSL4	0.0126	1.125	acyl-CoA synthetase long-chain family member 4	Cancer,Developmental Disorder,Endocrine System Disorders,Gastrointestinal Disease,Hepatic System Disease,Hereditary Disorder,Metabolic Disease,Neurological Disease,Organismal Injury and Abnormalities,Reproductive System Disease	Cytoplasm	enzyme	Fatty Acid Activation Fatty Acid Î²-oxidation I LPS/IL-1 Mediated Inhibition of RXR Function Mitochondrial L-carnitine Shuttle Pathway Stearate Biosynthesis I (Animals) Type II Diabetes Mellitus Signaling Î³-linolenate Biosynthesis II (Animals)	miR-301b-3p	0.041	-2.21	TargetScan Human	High (predicted)
ARFGEF1	0.0414	1.057	ADP-ribosylation factor guanine nucleotide-exchange factor 1 (brefeldin A-inhibited)	Cancer,Gastrointestinal Disease,Hepatic System Disease,Organismal Injury and Abnormalities,Reproductive System Disease	Cytoplasm	other		miR-301b-3p	0.041	-2.21	TargetScan Human	High (predicted)
ARHGAP1	0.0317	1.04	Rho GTPase activating protein 1	Cancer,Connective Tissue Disorders,Dermatological Diseases and Conditions,Developmental Disorder,Gastrointestinal Disease,Hematological Disease,Hepatic System Disease,Hereditary Disorder,Immunological Disease,Inflammatory Response,Metabolic Disease,Neurological Disease,Organismal Injury and Abnormalities,Renal and Urological Disease,Skeletal and Muscular Disorders	Cytoplasm	other	Leukocyte Extravasation Signaling RhoA Signaling RhoGDI Signaling Semaphorin Signaling in Neurons	miR-301b-3p	0.041	-2.21	TargetScan Human	High (predicted)
CDKL2	0.0972	1.101	cyclin-dependent kinase-like 2 (CDC2-related kinase)	Cancer,Gastrointestinal Disease	Nucleus	kinase		miR-301b-3p	0.041	-2.21	TargetScan Human	High (predicted)
CNOT7	0.00891	1.111	CCR4-NOT transcription complex, subunit 7	Cancer,Connective Tissue Disorders,Developmental Disorder,Endocrine System Disorders,Infectious Disease,Organismal Injury and Abnormalities,Reproductive System Disease	Nucleus	transcription regulator	Cell Cycle Regulation by BTG Family Proteins	miR-301b-3p	0.041	-2.21	TargetScan Human	High (predicted)
COL6A3	0.0454	1.089	collagen, type VI, alpha 3	Cancer,Connective Tissue Disorders,Dermatological Diseases and Conditions,Gastrointestinal Disease,Hereditary Disorder,Organismal Injury and Abnormalities,Reproductive System Disease,Skeletal and Muscular Disorders	Extracellular Space	other	Hepatic Fibrosis / Hepatic Stellate Cell Activation TR/RXR Activation	miR-301b-3p	0.041	-2.21	TargetScan Human	High (predicted)
CREB1	0.000479	1.148	cAMP responsive element binding protein 1	Cancer,Cardiovascular Disease,Developmental Disorder,Endocrine System Disorders,Gastrointestinal Disease,Hepatic System Disease,Hereditary Disorder,Infectious Disease,Inflammatory Response,Metabolic Disease,Neurological Disease,Nutritional Disease,Organismal Injury and Abnormalities,Psychological Disorders,Reproductive System Disease,Skeletal and Muscular Disorders	Nucleus	transcription regulator	ATM Signaling B Cell Receptor Signaling BMP signaling pathway CREB Signaling in Neurons Calcium Signaling Cardiac Hypertrophy Signaling Circadian Rhythm Signaling Corticotropin Releasing Hormone Signaling Dendritic Cell Maturation Dopamine-DARPP32 Feedback in cAMP Signaling ERK/MAPK Signaling ERK5 Signaling Ephrin Receptor Signaling Estrogen-Dependent Breast Cancer Signaling FGF Signaling FLT3 Si…	miR-301b-3p	0.041	-2.21	TargetScan Human	High (predicted)
CRISPLD1	0.0684	1.072	cysteine-rich secretory protein LCCL domain containing 1	Cancer,Organismal Injury and Abnormalities,Reproductive System Disease	Cytoplasm	other		miR-301b-3p	0.041	-2.21	TargetScan Human	High (predicted)
CSNK1G1	0.0756	1.082	casein kinase 1, gamma 1	Cancer	Cytoplasm	kinase	Dopamine-DARPP32 Feedback in cAMP Signaling Gap Junction Signaling Role of NFAT in Regulation of the Immune Response Role of Wnt/GSK-3Î² Signaling in the Pathogenesis of Influenza Wnt/Î²-catenin Signaling	miR-301b-3p	0.041	-2.21	TargetScan Human	High (predicted)
CUL3	0.0227	1.09	cullin 3	Cancer,Hereditary Disorder,Metabolic Disease,Organismal Injury and Abnormalities,Renal and Urological Disease,Respiratory Disease	Nucleus	enzyme	NRF2-mediated Oxidative Stress Response Xenobiotic Metabolism Signaling	miR-301b-3p	0.041	-2.21	TargetScan Human	High (predicted)
E2F7	0.0245	1.081	E2F transcription factor 7	Cancer,Developmental Disorder,Gastrointestinal Disease,Organismal Injury and Abnormalities,Tumor Morphology	Nucleus	transcription regulator		miR-301b-3p	0.041	-2.21	TargetScan Human	High (predicted)
EIF5A2	0.00526	1.108	eukaryotic translation initiation factor 5A2		Cytoplasm	translation regulator		miR-301b-3p	0.041	-2.21	TargetScan Human	High (predicted)
EXOC5	0.0944	1.043	exocyst complex component 5	Organismal Injury and Abnormalities	Cytoplasm	other	Cdc42 Signaling	miR-301b-3p	0.041	-2.21	TargetScan Human	High (predicted)
FBXO9	0.0225	1.075	F-box protein 9	Cancer,Hematological Disease,Immunological Disease,Inflammatory Response,Neurological Disease	Cytoplasm	enzyme		miR-301b-3p	0.041	-2.21	TargetScan Human	High (predicted)
GABRR1	0.0437	1.091	gamma-aminobutyric acid (GABA) A receptor, rho 1	Neurological Disease,Nutritional Disease,Organismal Injury and Abnormalities,Psychological Disorders,Respiratory Disease,Skeletal and Muscular Disorders	Plasma Membrane	ion channel	GABA Receptor Signaling	miR-301b-3p	0.041	-2.21	TargetScan Human	High (predicted)
GOLT1B	0.00341	1.111	golgi transport 1B		Cytoplasm	other		miR-301b-3p	0.041	-2.21	TargetScan Human	High (predicted)
GPBP1	0.0747	1.04	GC-rich promoter binding protein 1	Cancer,Gastrointestinal Disease	Nucleus	transcription regulator		miR-301b-3p	0.041	-2.21	TargetScan Human	High (predicted)
HOOK3	0.0106	1.117	hook microtubule-tethering protein 3	Cancer,Organismal Injury and Abnormalities,Reproductive System Disease	Cytoplasm	other		miR-301b-3p	0.041	-2.21	TargetScan Human	High (predicted)
HOXB3	0.00489	1.114	homeobox B3	Cancer,Connective Tissue Disorders,Developmental Disorder,Gastrointestinal Disease,Hematological Disease,Neurological Disease,Skeletal and Muscular Disorders	Nucleus	transcription regulator		miR-301b-3p	0.041	-2.21	TargetScan Human	High (predicted)
HOXC8	0.0332	1.099	homeobox C8	Cancer,Endocrine System Disorders,Gastrointestinal Disease,Metabolic Disease,Skeletal and Muscular Disorders	Nucleus	transcription regulator		miR-301b-3p	0.041	-2.21	TargetScan Human	High (predicted)
ITPR1	0.0771	1.121	inositol 1,4,5-trisphosphate receptor, type 1	Cancer,Connective Tissue Disorders,Endocrine System Disorders,Gastrointestinal Disease,Hematological Disease,Hereditary Disorder,Immunological Disease,Inflammatory Disease,Metabolic Disease,Neurological Disease,Nutritional Disease,Organismal Injury and Abnormalities,Psychological Disorders,Reproductive System Disease,Respiratory Disease,Skeletal and Muscular Disorders,Tumor Morphology	Cytoplasm	ion channel	Aldosterone Signaling in Epithelial Cells Breast Cancer Regulation by Stathmin1 CCR3 Signaling in Eosinophils CD28 Signaling in T Helper Cells CREB Signaling in Neurons CXCR4 Signaling Calcium Signaling Calcium-induced T Lymphocyte Apoptosis Cellular Effects of Sildenafil (Viagra) Cholecystokinin/Gastrin-mediated Signaling Corticotropin Releasing Hormone Signaling Dopamine-DARPP32 Feedback in cAM…	miR-301b-3p	0.041	-2.21	TargetScan Human	High (predicted)
ITPRIPL2	0.0471	1.084	inositol 1,4,5-trisphosphate receptor interacting protein-like 2	Cancer,Gastrointestinal Disease	Other	other		miR-301b-3p	0.041	-2.21	TargetScan Human	High (predicted)
KIAA1468	0.0332	1.066	KIAA1468	Cancer,Organismal Injury and Abnormalities,Renal and Urological Disease,Respiratory Disease	Other	other		miR-301b-3p	0.041	-2.21	TargetScan Human	High (predicted)
KIAA2022	0.0224	1.171	KIAA2022	Cancer,Dermatological Diseases and Conditions,Developmental Disorder,Gastrointestinal Disease,Hematological Disease,Hereditary Disorder,Immunological Disease,Neurological Disease,Organismal Injury and Abnormalities,Respiratory Disease	Other	enzyme		miR-301b-3p	0.041	-2.21	TargetScan Human	High (predicted)
KRT76	0.00985	1.12	keratin 76	Cancer	Cytoplasm	other		miR-301b-3p	0.041	-2.21	TargetScan Human	High (predicted)
LCLAT1	0.0586	1.071	lysocardiolipin acyltransferase 1	Cancer,Nutritional Disease,Organismal Injury and Abnormalities,Psychological Disorders,Renal and Urological Disease	Cytoplasm	enzyme	CDP-diacylglycerol Biosynthesis I Phosphatidylglycerol Biosynthesis II (Non-plastidic) Triacylglycerol Biosynthesis	miR-301b-3p	0.041	-2.21	TargetScan Human	High (predicted)
LIN28A	0.000189	1.135	lin-28 homolog A (C. elegans)	Cancer,Cardiovascular Disease,Developmental Disorder,Endocrine System Disorders,Gastrointestinal Disease,Hepatic System Disease,Organismal Injury and Abnormalities,Reproductive System Disease,Respiratory Disease	Cytoplasm	other		miR-301b-3p	0.041	-2.21	TargetScan Human	High (predicted)
M6PR	0.067	1.13	mannose-6-phosphate receptor (cation dependent)	Cancer,Developmental Disorder,Gastrointestinal Disease,Hereditary Disorder,Inflammatory Disease,Metabolic Disease,Neurological Disease,Organismal Injury and Abnormalities,Renal and Urological Disease,Reproductive System Disease,Skeletal and Muscular Disorders	Cytoplasm	transporter	Tumoricidal Function of Hepatic Natural Killer Cells	miR-301b-3p	0.041	-2.21	TargetScan Human	High (predicted)
MAML1	0.0238	1.084	mastermind-like 1 (Drosophila)	Cancer,Dermatological Diseases and Conditions,Developmental Disorder,Hereditary Disorder,Immunological Disease,Inflammatory Disease,Inflammatory Response,Neurological Disease,Skeletal and Muscular Disorders	Nucleus	transcription regulator	Notch Signaling Regulation of the Epithelial-Mesenchymal Transition Pathway	miR-301b-3p	0.041	-2.21	TargetScan Human	High (predicted)
MEMO1	0.0844	1.104	mediator of cell motility 1	Cancer,Connective Tissue Disorders,Dermatological Diseases and Conditions,Developmental Disorder,Gastrointestinal Disease,Neurological Disease,Organismal Injury and Abnormalities,Reproductive System Disease,Skeletal and Muscular Disorders	Cytoplasm	other		miR-301b-3p	0.041	-2.21	TargetScan Human	High (predicted)
MEOX2	0.0269	1.103	mesenchyme homeobox 2	Auditory Disease,Cancer,Connective Tissue Disorders,Dermatological Diseases and Conditions,Developmental Disorder,Gastrointestinal Disease,Hematological Disease,Hereditary Disorder,Metabolic Disease,Neurological Disease,Organismal Injury and Abnormalities,Psychological Disorders,Reproductive System Disease,Skeletal and Muscular Disorders	Nucleus	transcription regulator		miR-301b-3p	0.041	-2.21	TarBase,TargetScan Human,miRecords	Experimentally Observed,High (predicted)
MMGT1	0.000434	1.106	membrane magnesium transporter 1		Cytoplasm	transporter		miR-301b-3p	0.041	-2.21	TargetScan Human	High (predicted)
MTMR6	0.045	1.044	myotubularin related protein 6	Cancer	Cytoplasm	phosphatase	3-phosphoinositide Biosynthesis 3-phosphoinositide Degradation D-myo-inositol (1,4,5,6)-Tetrakisphosphate Biosynthesis D-myo-inositol (3,4,5,6)-tetrakisphosphate Biosynthesis D-myo-inositol-5-phosphate Metabolism Superpathway of Inositol Phosphate Compounds	miR-301b-3p	0.041	-2.21	TargetScan Human	High (predicted)
NAA30	0.000987	1.136	N(alpha)-acetyltransferase 30, NatC catalytic subunit	Cancer	Cytoplasm	enzyme		miR-301b-3p	0.041	-2.21	TargetScan Human	High (predicted)
NEUROG1	0.083	1.048	neurogenin 1	Cancer,Gastrointestinal Disease	Nucleus	transcription regulator	Transcriptional Regulatory Network in Embryonic Stem Cells	miR-301b-3p	0.041	-2.21	TargetScan Human	High (predicted)
NHS	0.0402	1.135	Nance-Horan syndrome (congenital cataracts and dental anomalies)	Cancer,Connective Tissue Disorders,Dental Disease,Developmental Disorder,Gastrointestinal Disease,Hereditary Disorder,Ophthalmic Disease,Organismal Injury and Abnormalities,Reproductive System Disease,Skeletal and Muscular Disorders	Nucleus	other		miR-301b-3p	0.041	-2.21	TargetScan Human	High (predicted)
OTUD3	0.00917	1.128	OTU deubiquitinase 3	Cancer,Cardiovascular Disease,Infectious Disease,Reproductive System Disease	Other	peptidase		miR-301b-3p	0.041	-2.21	TargetScan Human	High (predicted)
PCDHB4	0.0547	1.111	protocadherin beta 4	Cancer,Gastrointestinal Disease,Hepatic System Disease	Plasma Membrane	other		miR-301b-3p	0.041	-2.21	TargetScan Human	High (predicted)
PLEKHF2	0.0916	1.066	pleckstrin homology domain containing, family F (with FYVE domain) member 2	Cancer,Gastrointestinal Disease	Cytoplasm	other		miR-301b-3p	0.041	-2.21	TargetScan Human	High (predicted)
POU4F1	4.13e-05	1.141	POU class 4 homeobox 1	Auditory Disease,Cancer,Connective Tissue Disorders,Developmental Disorder,Gastrointestinal Disease,Hepatic System Disease,Inflammatory Disease,Neurological Disease,Skeletal and Muscular Disorders	Nucleus	transcription regulator		miR-301b-3p	0.041	-2.21	TargetScan Human	High (predicted)
PTPRG	0.031	1.092	protein tyrosine phosphatase, receptor type, G	Cancer,Gastrointestinal Disease,Organismal Injury and Abnormalities,Reproductive System Disease	Plasma Membrane	phosphatase	Protein Kinase A Signaling	miR-301b-3p	0.041	-2.21	TargetScan Human	High (predicted)
RALGAPA2	0.0207	1.137	Ral GTPase activating protein, alpha subunit 2 (catalytic)	Cancer,Organismal Injury and Abnormalities,Renal and Urological Disease,Reproductive System Disease,Respiratory Disease,Tumor Morphology	Cytoplasm	other		miR-301b-3p	0.041	-2.21	TargetScan Human	High (predicted)
RASA1	0.0242	1.117	RAS p21 protein activator (GTPase activating protein) 1	Cancer,Cardiovascular Disease,Dermatological Diseases and Conditions,Developmental Disorder,Gastrointestinal Disease,Inflammatory Response,Neurological Disease,Organismal Injury and Abnormalities,Reproductive System Disease	Cytoplasm	transporter	3-phosphoinositide Biosynthesis 3-phosphoinositide Degradation Angiopoietin Signaling Axonal Guidance Signaling Cdc42 Signaling D-myo-inositol (1,4,5,6)-Tetrakisphosphate Biosynthesis D-myo-inositol (3,4,5,6)-tetrakisphosphate Biosynthesis D-myo-inositol-5-phosphate Metabolism EGF Signaling Ephrin Receptor Signaling G-Protein Coupled Receptor Signaling GDNF Family Ligand-Receptor Interactions GÎ±…	miR-301b-3p	0.041	-2.21	TargetScan Human	High (predicted)
RBFOX2	0.0819	1.046	RNA binding protein, fox-1 homolog (C. elegans) 2	Cancer,Organismal Injury and Abnormalities,Reproductive System Disease	Nucleus	transcription regulator	Estrogen Receptor Signaling	miR-301b-3p	0.041	-2.21	TargetScan Human	High (predicted)
RBM20	0.0267	1.067	RNA binding motif protein 20	Cancer,Cardiovascular Disease,Organismal Injury and Abnormalities,Reproductive System Disease	Nucleus	other		miR-301b-3p	0.041	-2.21	TargetScan Human	High (predicted)
ROCK2	0.0771	1.108	Rho-associated, coiled-coil containing protein kinase 2	Cancer,Cardiovascular Disease,Developmental Disorder,Gastrointestinal Disease,Hematological Disease,Hereditary Disorder,Immunological Disease,Neurological Disease,Organismal Injury and Abnormalities,Psychological Disorders,Reproductive System Disease,Skeletal and Muscular Disorders	Cytoplasm	kinase	Actin Cytoskeleton Signaling Actin Nucleation by ARP-WASP Complex Axonal Guidance Signaling Breast Cancer Regulation by Stathmin1 CCR3 Signaling in Eosinophils CXCR4 Signaling Cardiac Hypertrophy Signaling Chemokine Signaling Cholecystokinin/Gastrin-mediated Signaling Ephrin A Signaling Ephrin B Signaling Ephrin Receptor Signaling GÎ±12/13 Signaling GÎ±q Signaling IL-8 Signaling Leukocyte Extrava…	miR-301b-3p	0.041	-2.21	TargetScan Human	High (predicted)
SLC24A3	0.07	1.139	solute carrier family 24 (sodium/potassium/calcium exchanger), member 3	Cancer,Inflammatory Disease,Neurological Disease,Organismal Injury and Abnormalities,Reproductive System Disease,Skeletal and Muscular Disorders	Plasma Membrane	transporter		miR-301b-3p	0.041	-2.21	TargetScan Human	High (predicted)
SNPH	0.095	1.075	syntaphilin	Cancer	Plasma Membrane	other		miR-301b-3p	0.041	-2.21	TargetScan Human	High (predicted)
SNX27	0.00614	1.078	sorting nexin family member 27	Cancer,Developmental Disorder,Hereditary Disorder,Neurological Disease,Nutritional Disease,Organismal Injury and Abnormalities,Psychological Disorders,Reproductive System Disease	Cytoplasm	other		miR-301b-3p	0.041	-2.21	TargetScan Human	High (predicted)
SPIRE1	0.00842	1.066	spire-type actin nucleation factor 1	Cancer	Cytoplasm	other		miR-301b-3p	0.041	-2.21	TargetScan Human	High (predicted)
TNRC6B	0.0045	1.22	trinucleotide repeat containing 6B	Cancer,Connective Tissue Disorders,Gastrointestinal Disease,Hepatic System Disease,Immunological Disease,Inflammatory Disease,Organismal Injury and Abnormalities,Reproductive System Disease,Respiratory Disease,Skeletal and Muscular Disorders	Other	other		miR-301b-3p	0.041	-2.21	TargetScan Human	High (predicted)
TOM1L2	0.0714	1.044	target of myb1-like 2 (chicken)	Cancer,Organismal Injury and Abnormalities,Reproductive System Disease	Cytoplasm	transporter		miR-301b-3p	0.041	-2.21	TargetScan Human	High (predicted)
UBXN2B	0.0124	1.126	UBX domain protein 2B	Cancer,Hematological Disease,Immunological Disease	Other	other		miR-301b-3p	0.041	-2.21	TargetScan Human	High (predicted)
UCP3	0.0103	1.129	uncoupling protein 3 (mitochondrial, proton carrier)	Cancer,Connective Tissue Disorders,Endocrine System Disorders,Gastrointestinal Disease,Hematological Disease,Metabolic Disease,Nutritional Disease,Psychological Disorders,Respiratory Disease	Cytoplasm	transporter	TR/RXR Activation	miR-301b-3p	0.041	-2.21	TargetScan Human	High (predicted)
UHMK1	0.0571	1.134	U2AF homology motif (UHM) kinase 1	Hereditary Disorder,Neurological Disease,Psychological Disorders	Nucleus	kinase	Breast Cancer Regulation by Stathmin1	miR-301b-3p	0.041	-2.21	TargetScan Human	High (predicted)
VCPIP1	0.00997	1.077	valosin containing protein (p97)/p47 complex interacting protein 1	Cancer,Gastrointestinal Disease	Cytoplasm	peptidase		miR-301b-3p	0.041	-2.21	TargetScan Human	High (predicted)
VSIG10	0.00181	1.13	V-set and immunoglobulin domain containing 10	Cancer,Connective Tissue Disorders,Gastrointestinal Disease,Hepatic System Disease,Immunological Disease,Inflammatory Disease,Skeletal and Muscular Disorders	Other	other		miR-301b-3p	0.041	-2.21	TargetScan Human	High (predicted)
WDR47	0.0162	1.129	WD repeat domain 47	Cancer,Gastrointestinal Disease	Other	other		miR-301b-3p	0.041	-2.21	TargetScan Human	High (predicted)
WNT10A	0.0192	1.186	wingless-type MMTV integration site family, member 10A	Cancer,Connective Tissue Disorders,Dental Disease,Dermatological Diseases and Conditions,Developmental Disorder,Gastrointestinal Disease,Hereditary Disorder,Immunological Disease,Infectious Disease,Inflammatory Disease,Neurological Disease,Organismal Injury and Abnormalities,Skeletal and Muscular Disorders	Extracellular Space	other	Axonal Guidance Signaling Basal Cell Carcinoma Signaling Colorectal Cancer Metastasis Signaling Glioblastoma Multiforme Signaling Human Embryonic Stem Cell Pluripotency Molecular Mechanisms of Cancer Ovarian Cancer Signaling Regulation of the Epithelial-Mesenchymal Transition Pathway Role of Macrophages, Fibroblasts and Endothelial Cells in Rheumatoid Arthritis Role of NANOG in Mammalian Embryoni…	miR-301b-3p	0.041	-2.21	TargetScan Human	High (predicted)
ACVR2A	0.0484	1.157	activin A receptor, type IIA	Cancer,Cardiovascular Disease,Connective Tissue Disorders,Dental Disease,Developmental Disorder,Endocrine System Disorders,Gastrointestinal Disease,Hereditary Disorder,Infectious Disease,Organismal Injury and Abnormalities,Reproductive System Disease,Respiratory Disease,Skeletal and Muscular Disorders	Plasma Membrane	kinase	Epithelial Adherens Junction Signaling Factors Promoting Cardiogenesis in Vertebrates PPARÎ±/RXRÎ± Activation Pyridoxal 5'-phosphate Salvage Pathway Salvage Pathways of Pyrimidine Ribonucleotides TGF-Î² Signaling Wnt/Î²-catenin Signaling	miR-142-3p	0.013	-2.53	TargetScan Human	High (predicted)
BNC2	0.00274	1.104	basonuclin 2	Cancer,Gastrointestinal Disease,Organismal Injury and Abnormalities,Reproductive System Disease	Nucleus	other		miR-142-3p	0.013	-2.53	TargetScan Human	High (predicted)
CIITA	0.0139	1.069	class II, major histocompatibility complex, transactivator	Cancer,Connective Tissue Disorders,Developmental Disorder,Endocrine System Disorders,Gastrointestinal Disease,Hematological Disease,Hereditary Disorder,Immunological Disease,Infectious Disease,Inflammatory Disease,Inflammatory Response,Metabolic Disease,Neurological Disease,Organismal Injury and Abnormalities,Reproductive System Disease,Respiratory Disease,Skeletal and Muscular Disorders	Nucleus	transcription regulator	Antigen Presentation Pathway Primary Immunodeficiency Signaling TREM1 Signaling	miR-142-3p	0.013	-2.53	TargetScan Human	High (predicted)
COL24A1	0.00456	1.158	collagen, type XXIV, alpha 1	Cancer,Connective Tissue Disorders,Dermatological Diseases and Conditions,Gastrointestinal Disease,Hepatic System Disease,Organismal Injury and Abnormalities	Extracellular Space	other	Hepatic Fibrosis / Hepatic Stellate Cell Activation	miR-142-3p	0.013	-2.53	TargetScan Human	High (predicted)
CRK	0.00958	1.07	v-crk avian sarcoma virus CT10 oncogene homolog	Cancer,Cardiovascular Disease,Connective Tissue Disorders,Developmental Disorder,Gastrointestinal Disease,Inflammatory Response,Organismal Injury and Abnormalities,Skeletal and Muscular Disorders	Cytoplasm	other	Actin Cytoskeleton Signaling Angiopoietin Signaling Axonal Guidance Signaling CXCR4 Signaling Chronic Myeloid Leukemia Signaling ERK/MAPK Signaling Ephrin Receptor Signaling Epithelial Adherens Junction Signaling FAK Signaling FGF Signaling FcÎ³ Receptor-mediated Phagocytosis in Macrophages and Monocytes Insulin Receptor Signaling Integrin Signaling Leukocyte Extravasation Signaling Melanocyte De…	miR-142-3p	0.013	-2.53	TargetScan Human	High (predicted)
EDEM3	0.0675	1.066	ER degradation enhancer, mannosidase alpha-like 3	Cancer,Dermatological Diseases and Conditions,Infectious Disease,Organismal Injury and Abnormalities,Reproductive System Disease	Cytoplasm	enzyme		miR-142-3p	0.013	-2.53	TargetScan Human	High (predicted)
GFI1	0.0174	1.081	growth factor independent 1 transcription repressor	Auditory Disease,Cancer,Cardiovascular Disease,Connective Tissue Disorders,Dermatological Diseases and Conditions,Developmental Disorder,Gastrointestinal Disease,Hematological Disease,Hereditary Disorder,Immunological Disease,Inflammatory Disease,Inflammatory Response,Neurological Disease,Organismal Injury and Abnormalities,Psychological Disorders,Skeletal and Muscular Disorders	Nucleus	transcription regulator		miR-142-3p	0.013	-2.53	TargetScan Human	High (predicted)
GNAQ	0.0314	1.082	guanine nucleotide binding protein (G protein), q polypeptide	Cancer,Cardiovascular Disease,Dermatological Diseases and Conditions,Developmental Disorder,Gastrointestinal Disease,Hematological Disease,Hypersensitivity Response,Inflammatory Response,Neurological Disease,Ophthalmic Disease,Organismal Injury and Abnormalities,Renal and Urological Disease,Reproductive System Disease,Respiratory Disease,Skeletal and Muscular Disorders	Plasma Membrane	enzyme	Androgen Signaling Axonal Guidance Signaling Breast Cancer Regulation by Stathmin1 CREB Signaling in Neurons CXCR4 Signaling Cardiac Hypertrophy Signaling Chemokine Signaling Cholecystokinin/Gastrin-mediated Signaling Corticotropin Releasing Hormone Signaling Dopamine-DARPP32 Feedback in cAMP Signaling ERK5 Signaling Endothelin-1 Signaling Ephrin B Signaling Ephrin Receptor Signaling G Beta Gamma…	miR-142-3p	0.013	-2.53	TargetScan Human	High (predicted)
GPR85	0.00154	1.174	G protein-coupled receptor 85	Cancer	Plasma Membrane	G-protein coupled receptor		miR-142-3p	0.013	-2.53	TargetScan Human	High (predicted)
HSPA1A/HSPA1B	0.00171	1.161	heat shock 70kDa protein 1A	Cancer,Cardiovascular Disease,Connective Tissue Disorders,Endocrine System Disorders,Gastrointestinal Disease,Hematological Disease,Hereditary Disorder,Immunological Disease,Inflammatory Disease,Inflammatory Response,Metabolic Disease,Neurological Disease,Nutritional Disease,Organismal Injury and Abnormalities,Psychological Disorders,Renal and Urological Disease,Reproductive System Disease,Skelet…	Cytoplasm	enzyme	Aldosterone Signaling in Epithelial Cells Glucocorticoid Receptor Signaling Huntington's Disease Signaling Protein Ubiquitination Pathway eNOS Signaling	miR-142-3p	0.013	-2.53	TargetScan Human	High (predicted)
IPMK	0.00424	1.116	inositol polyphosphate multikinase	Developmental Disorder	Nucleus	kinase	1D-myo-inositol Hexakisphosphate Biosynthesis II (Mammalian) 1D-myo-inositol Hexakisphosphate Biosynthesis V (from Ins(1,3,4)P3) D-myo-inositol (1,3,4)-trisphosphate Biosynthesis D-myo-inositol (1,4,5,6)-Tetrakisphosphate Biosynthesis D-myo-inositol (3,4,5,6)-tetrakisphosphate Biosynthesis Inositol Pyrophosphates Biosynthesis Superpathway of D-myo-inositol (1,4,5)-trisphosphate Metabolism Superpa…	miR-142-3p	0.013	-2.53	TargetScan Human	High (predicted)
LRRC59	0.0964	1.053	leucine rich repeat containing 59		Cytoplasm	other		miR-142-3p	0.013	-2.53	TargetScan Human	High (predicted)
MYLK	0.0516	1.114	myosin light chain kinase	Cancer,Cardiovascular Disease,Connective Tissue Disorders,Developmental Disorder,Gastrointestinal Disease,Hereditary Disorder,Immunological Disease,Inflammatory Disease,Inflammatory Response,Neurological Disease,Organismal Injury and Abnormalities,Reproductive System Disease,Respiratory Disease,Skeletal and Muscular Disorders	Cytoplasm	kinase	Actin Cytoskeleton Signaling CCR3 Signaling in Eosinophils Cdc42 Signaling Cellular Effects of Sildenafil (Viagra) Integrin Signaling PAK Signaling Protein Kinase A Signaling Regulation of Actin-based Motility by Rho RhoA Signaling Signaling by Rho Family GTPases Thrombin Signaling Tight Junction Signaling	miR-142-3p	0.013	-2.53	TargetScan Human	High (predicted)
NKX2-3	0.00129	1.114	NK2 homeobox 3	Developmental Disorder,Gastrointestinal Disease,Inflammatory Disease,Inflammatory Response,Nutritional Disease,Organismal Injury and Abnormalities	Nucleus	transcription regulator		miR-142-3p	0.013	-2.53	TargetScan Human	High (predicted)
PARD6B	0.0106	1.068	par-6 family cell polarity regulator beta		Plasma Membrane	other	HER-2 Signaling in Breast Cancer Regulation of the Epithelial-Mesenchymal Transition Pathway	miR-142-3p	0.013	-2.53	TargetScan Human	High (predicted)
PURB	0.0473	1.109	purine-rich element binding protein B		Nucleus	transcription regulator		miR-142-3p	0.013	-2.53	TargetScan Human	High (predicted)
RBMS1	0.0958	1.074	RNA binding motif, single stranded interacting protein 1	Developmental Disorder,Endocrine System Disorders,Gastrointestinal Disease,Metabolic Disease	Nucleus	other		miR-142-3p	0.013	-2.53	TargetScan Human	High (predicted)
RIPPLY3	0.0463	1.131	ripply transcriptional repressor 3	Cancer	Nucleus	other		miR-142-3p	0.013	-2.53	TargetScan Human	High (predicted)
SMARCA5	0.0801	1.049	SWI/SNF related, matrix associated, actin dependent regulator of chromatin, subfamily a, member 5	Cancer,Organismal Injury and Abnormalities,Reproductive System Disease	Nucleus	transcription regulator		miR-142-3p	0.013	-2.53	TargetScan Human	High (predicted)
STRN3	0.00142	1.103	striatin, calmodulin binding protein 3	Cancer,Organismal Injury and Abnormalities,Reproductive System Disease	Nucleus	transcription regulator		miR-142-3p	0.013	-2.53	TargetScan Human	High (predicted)
TKTL2	0.000324	1.141	transketolase-like 2	Cancer,Organismal Injury and Abnormalities,Reproductive System Disease	Cytoplasm	enzyme	Pentose Phosphate Pathway Pentose Phosphate Pathway (Non-oxidative Branch)	miR-142-3p	0.013	-2.53	TargetScan Human	High (predicted)
TMEM200B	0.0573	1.123	transmembrane protein 200B	Cancer,Cardiovascular Disease,Organismal Injury and Abnormalities,Reproductive System Disease	Other	other		miR-142-3p	0.013	-2.53	TargetScan Human	High (predicted)
TNFRSF13C	0.0133	1.108	tumor necrosis factor receptor superfamily, member 13C	Cancer,Hematological Disease,Immunological Disease,Inflammatory Response,Organismal Injury and Abnormalities,Tumor Morphology	Plasma Membrane	transmembrane receptor	Altered T Cell and B Cell Signaling in Rheumatoid Arthritis B Cell Activating Factor Signaling Communication between Innate and Adaptive Immune Cells Primary Immunodeficiency Signaling Systemic Lupus Erythematosus Signaling	miR-142-3p	0.013	-2.53	TargetScan Human	High (predicted)
ZFPM1	0.00863	1.087	zinc finger protein, FOG family member 1	Hematological Disease,Inflammatory Response	Nucleus	transcription regulator		miR-142-3p	0.013	-2.53	TargetScan Human	High (predicted)
ATP2C1	0.0303	1.071	ATPase, Ca++ transporting, type 2C, member 1	Cancer,Cardiovascular Disease,Connective Tissue Disorders,Dermatological Diseases and Conditions,Developmental Disorder,Endocrine System Disorders,Gastrointestinal Disease,Hereditary Disorder,Infectious Disease,Neurological Disease,Organismal Injury and Abnormalities,Reproductive System Disease,Respiratory Disease,Skeletal and Muscular Disorders	Cytoplasm	transporter	Calcium Signaling Calcium Transport I	miR-183-5p	0.049	-358.64	TargetScan Human	High (predicted)
CCDC121	0.000615	1.218	coiled-coil domain containing 121	Cancer,Respiratory Disease	Extracellular Space	other		miR-183-5p	0.049	-358.64	TargetScan Human	High (predicted)
FIGNL2	0.0547	1.063	fidgetin-like 2		Other	other		miR-183-5p	0.049	-358.64	TargetScan Human	High (predicted)
GCLM	0.0313	1.069	glutamate-cysteine ligase, modifier subunit	Cancer,Cardiovascular Disease,Gastrointestinal Disease,Hereditary Disorder,Neurological Disease,Organismal Injury and Abnormalities,Psychological Disorders,Skeletal and Muscular Disorders	Cytoplasm	enzyme	Glutathione Biosynthesis NRF2-mediated Oxidative Stress Response Î³-glutamyl Cycle	miR-183-5p	0.049	-358.64	TargetScan Human	High (predicted)
GNG5	0.0328	1.135	guanine nucleotide binding protein (G protein), gamma 5		Plasma Membrane	other	Androgen Signaling Antiproliferative Role of Somatostatin Receptor 2 Axonal Guidance Signaling Breast Cancer Regulation by Stathmin1 CCR3 Signaling in Eosinophils CCR5 Signaling in Macrophages CREB Signaling in Neurons CXCR4 Signaling Cardiac Hypertrophy Signaling Cardiac Î²-adrenergic Signaling Colorectal Cancer Metastasis Signaling Ephrin B Signaling Ephrin Receptor Signaling G Beta Gamma Signa…	miR-183-5p	0.049	-358.64	TargetScan Human	High (predicted)
KCNMB1	0.0407	1.077	potassium large conductance calcium-activated channel, subfamily M, beta member 1	Cancer,Cardiovascular Disease,Organismal Injury and Abnormalities,Reproductive System Disease,Skeletal and Muscular Disorders	Plasma Membrane	ion channel		miR-183-5p	0.049	-358.64	TargetScan Human	High (predicted)
PDCD4	0.0123	1.128	programmed cell death 4 (neoplastic transformation inhibitor)	Cancer,Cardiovascular Disease,Dermatological Diseases and Conditions,Endocrine System Disorders,Gastrointestinal Disease,Hematological Disease,Immunological Disease,Inflammatory Disease,Inflammatory Response,Metabolic Disease,Neurological Disease,Organismal Injury and Abnormalities,Reproductive System Disease,Skeletal and Muscular Disorders,Tumor Morphology	Nucleus	other		miR-183-5p	0.049	-358.64	Ingenuity Expert Findings,TargetScan Human	Experimentally Observed,High (predicted)
PFN2	0.0811	1.034	profilin 2	Cancer,Hereditary Disorder,Inflammatory Response,Neurological Disease,Psychological Disorders,Skeletal and Muscular Disorders	Cytoplasm	other	Actin Cytoskeleton Signaling Axonal Guidance Signaling Regulation of Actin-based Motility by Rho RhoA Signaling	miR-183-5p	0.049	-358.64	TargetScan Human	High (predicted)
RAB8B	0.0845	1.124	RAB8B, member RAS oncogene family	Infectious Disease,Inflammatory Response	Cytoplasm	enzyme	Germ Cell-Sertoli Cell Junction Signaling Sertoli Cell-Sertoli Cell Junction Signaling	miR-183-5p	0.049	-358.64	TargetScan Human	High (predicted)
SLC30A8	0.0775	1.059	solute carrier family 30 (zinc transporter), member 8	Cancer,Endocrine System Disorders,Gastrointestinal Disease,Metabolic Disease,Nutritional Disease,Organismal Injury and Abnormalities,Respiratory Disease	Cytoplasm	transporter		miR-183-5p	0.049	-358.64	TargetScan Human	High (predicted)
SLC6A19	0.00637	1.17	solute carrier family 6 (neutral amino acid transporter), member 19	Cancer,Developmental Disorder,Gastrointestinal Disease,Hereditary Disorder,Metabolic Disease,Nutritional Disease,Organismal Injury and Abnormalities,Renal and Urological Disease	Plasma Membrane	transporter		miR-183-5p	0.049	-358.64	TargetScan Human	High (predicted)
TRHDE	0.09	1.077	thyrotropin-releasing hormone degrading enzyme	Cancer,Hematological Disease,Immunological Disease,Organismal Injury and Abnormalities,Reproductive System Disease,Respiratory Disease	Plasma Membrane	peptidase		miR-183-5p	0.049	-358.64	TargetScan Human	High (predicted)
UBE2H	0.0716	1.115	ubiquitin-conjugating enzyme E2H	Cardiovascular Disease,Connective Tissue Disorders,Immunological Disease,Infectious Disease,Inflammatory Disease,Organismal Injury and Abnormalities,Renal and Urological Disease,Skeletal and Muscular Disorders	Other	enzyme	Hypoxia Signaling in the Cardiovascular System Protein Ubiquitination Pathway	miR-183-5p	0.049	-358.64	TargetScan Human	High (predicted)
DEPDC1B	0.00959	1.087	DEP domain containing 1B	Cancer,Organismal Injury and Abnormalities,Reproductive System Disease	Cytoplasm	other		miR-199a-3p	0.027	-1.51	TargetScan Human	High (predicted)
ACBD7	0.0915	1.086	acyl-CoA binding domain containing 7		Other	other		miR-204-5p	0.084	-2.83	TargetScan Human	High (predicted)
ACSM2A	0.0322	1.08	acyl-CoA synthetase medium-chain family member 2A	Cancer,Gastrointestinal Disease	Cytoplasm	enzyme		miR-204-5p	0.084	-2.83	TargetScan Human	High (predicted)
ARCN1	0.0632	1.056	archain 1	Cancer,Connective Tissue Disorders,Dermatological Diseases and Conditions,Immunological Disease,Infectious Disease,Inflammatory Disease,Inflammatory Response,Organismal Injury and Abnormalities,Reproductive System Disease,Skeletal and Muscular Disorders	Cytoplasm	other	Caveolar-mediated Endocytosis Signaling	miR-204-5p	0.084	-2.83	TargetScan Human	High (predicted)
ARRB1	0.0753	1.06	arrestin, beta 1	Cancer,Connective Tissue Disorders,Dermatological Diseases and Conditions,Developmental Disorder,Hematological Disease,Immunological Disease,Infectious Disease,Inflammatory Disease,Inflammatory Response,Neurological Disease,Nutritional Disease,Organismal Injury and Abnormalities,Reproductive System Disease,Respiratory Disease,Skeletal and Muscular Disorders	Cytoplasm	other	Clathrin-mediated Endocytosis Signaling Colorectal Cancer Metastasis Signaling Ovarian Cancer Signaling Role of Tissue Factor in Cancer	miR-204-5p	0.084	-2.83	TargetScan Human	High (predicted)
ATP8B1	0.0464	1.072	ATPase, aminophospholipid transporter, class I, type 8B, member 1	Auditory Disease,Cancer,Endocrine System Disorders,Gastrointestinal Disease,Hepatic System Disease,Hereditary Disorder,Neurological Disease,Nutritional Disease,Organismal Injury and Abnormalities,Reproductive System Disease	Plasma Membrane	transporter	Hepatic Cholestasis	miR-204-5p	0.084	-2.83	TargetScan Human	High (predicted)
CD5	0.0321	1.085	CD5 molecule	Cancer,Dermatological Diseases and Conditions,Endocrine System Disorders,Gastrointestinal Disease,Hematological Disease,Hereditary Disorder,Immunological Disease,Inflammatory Disease,Inflammatory Response,Metabolic Disease,Neurological Disease	Plasma Membrane	transmembrane receptor		miR-204-5p	0.084	-2.83	TargetScan Human	High (predicted)
CDC7	0.0559	1.1	cell division cycle 7	Cancer,Cardiovascular Disease,Gastrointestinal Disease,Organismal Injury and Abnormalities,Reproductive System Disease	Nucleus	kinase	Cell Cycle Control of Chromosomal Replication Mitotic Roles of Polo-Like Kinase	miR-204-5p	0.084	-2.83	TargetScan Human	High (predicted)
CHP1	0.0791	1.052	calcineurin-like EF-hand protein 1	Endocrine System Disorders,Gastrointestinal Disease,Metabolic Disease	Cytoplasm	transporter	Axonal Guidance Signaling CD28 Signaling in T Helper Cells Calcium Signaling Calcium-induced T Lymphocyte Apoptosis Cardiac Hypertrophy Signaling Clathrin-mediated Endocytosis Signaling Dopamine-DARPP32 Feedback in cAMP Signaling Glucocorticoid Receptor Signaling GÎ±q Signaling IL-3 Signaling Netrin Signaling Nur77 Signaling in T Lymphocytes PI3K Signaling in B Lymphocytes PKCÎ¸ Signaling in T Ly…	miR-204-5p	0.084	-2.83	TargetScan Human	High (predicted)
COL5A3	0.0946	1.049	collagen, type V, alpha 3	Cancer,Connective Tissue Disorders,Dermatological Diseases and Conditions,Endocrine System Disorders,Metabolic Disease,Nutritional Disease,Organismal Injury and Abnormalities,Renal and Urological Disease,Reproductive System Disease	Extracellular Space	other	Atherosclerosis Signaling Dendritic Cell Maturation Hepatic Fibrosis / Hepatic Stellate Cell Activation Intrinsic Prothrombin Activation Pathway	miR-204-5p	0.084	-2.83	TargetScan Human	High (predicted)
COX5A	0.0954	1.052	cytochrome c oxidase subunit Va	Cancer,Endocrine System Disorders,Neurological Disease,Organismal Injury and Abnormalities,Psychological Disorders,Reproductive System Disease	Cytoplasm	enzyme	Mitochondrial Dysfunction Oxidative Phosphorylation	miR-204-5p	0.084	-2.83	TargetScan Human	High (predicted)
DBH	0.0371	1.125	dopamine beta-hydroxylase (dopamine beta-monooxygenase)	Antimicrobial Response,Cardiovascular Disease,Developmental Disorder,Endocrine System Disorders,Hereditary Disorder,Metabolic Disease,Neurological Disease,Ophthalmic Disease,Organismal Injury and Abnormalities,Psychological Disorders,Skeletal and Muscular Disorders	Cytoplasm	enzyme	Catecholamine Biosynthesis	miR-204-5p	0.084	-2.83	TargetScan Human	High (predicted)
EPHA1	0.0544	1.063	EPH receptor A1	Cancer,Dermatological Diseases and Conditions,Metabolic Disease,Neurological Disease,Organismal Injury and Abnormalities,Psychological Disorders,Renal and Urological Disease,Reproductive System Disease	Plasma Membrane	kinase	Axonal Guidance Signaling Ephrin A Signaling Ephrin Receptor Signaling RhoA Signaling	miR-204-5p	0.084	-2.83	TargetScan Human	High (predicted)
EVC2	0.000137	1.143	Ellis van Creveld syndrome 2	Cancer,Dermatological Diseases and Conditions,Developmental Disorder,Hereditary Disorder,Skeletal and Muscular Disorders	Extracellular Space	other		miR-204-5p	0.084	-2.83	TargetScan Human	High (predicted)
GSPT1	0.0101	1.08	G1 to S phase transition 1	Cancer,Organismal Injury and Abnormalities,Renal and Urological Disease,Reproductive System Disease	Cytoplasm	translation regulator		miR-204-5p	0.084	-2.83	TargetScan Human	High (predicted)
HCAR2	0.00723	1.088	hydroxycarboxylic acid receptor 2	Cancer,Hereditary Disorder,Inflammatory Response,Neurological Disease,Organismal Injury and Abnormalities,Psychological Disorders,Reproductive System Disease,Respiratory Disease	Plasma Membrane	G-protein coupled receptor	G-Protein Coupled Receptor Signaling GÎ±i Signaling GÎ±s Signaling cAMP-mediated signaling	miR-204-5p	0.084	-2.83	TargetScan Human	High (predicted)
HMX1	6.84e-05	1.125	H6 family homeobox 1	Hereditary Disorder,Ophthalmic Disease	Nucleus	transcription regulator		miR-204-5p	0.084	-2.83	TargetScan Human	High (predicted)
IL11	0.036	1.066	interleukin 11	Cancer,Cardiovascular Disease,Developmental Disorder,Gastrointestinal Disease,Hepatic System Disease,Hypersensitivity Response,Immunological Disease,Inflammatory Response,Ophthalmic Disease,Organismal Injury and Abnormalities,Reproductive System Disease,Respiratory Disease,Skeletal and Muscular Disorders,Tumor Morphology	Extracellular Space	cytokine	HMGB1 Signaling Hematopoiesis from Pluripotent Stem Cells Hepatic Cholestasis Role of IL-17F in Allergic Inflammatory Airway Diseases Role of NFAT in Cardiac Hypertrophy Role of Osteoblasts, Osteoclasts and Chondrocytes in Rheumatoid Arthritis Role of Pattern Recognition Receptors in Recognition of Bacteria and Viruses	miR-204-5p	0.084	-2.83	TargetScan Human	High (predicted)
MBTPS2	0.0611	1.074	membrane-bound transcription factor peptidase, site 2	Cancer,Dermatological Diseases and Conditions,Developmental Disorder,Hereditary Disorder,Ophthalmic Disease,Organismal Injury and Abnormalities,Reproductive System Disease	Cytoplasm	peptidase	Endoplasmic Reticulum Stress Pathway	miR-204-5p	0.084	-2.83	TargetScan Human	High (predicted)
NCOA7	0.0596	1.084	nuclear receptor coactivator 7	Cancer,Gastrointestinal Disease,Organismal Injury and Abnormalities,Reproductive System Disease	Nucleus	transcription regulator	Aryl Hydrocarbon Receptor Signaling	miR-204-5p	0.084	-2.83	TargetScan Human	High (predicted)
ODF3L2	0.0499	1.061	outer dense fiber of sperm tails 3-like 2		Cytoplasm	other		miR-204-5p	0.084	-2.83	TargetScan Human	High (predicted)
PANK1	0.0374	1.092	pantothenate kinase 1	Cancer,Gastrointestinal Disease,Hepatic System Disease,Infectious Disease,Metabolic Disease,Nutritional Disease,Organismal Injury and Abnormalities,Psychological Disorders,Reproductive System Disease	Cytoplasm	kinase		miR-204-5p	0.084	-2.83	TargetScan Human	High (predicted)
PDK3	0.0269	1.075	pyruvate dehydrogenase kinase, isozyme 3	Cancer,Gastrointestinal Disease,Hereditary Disorder,Neurological Disease,Organismal Injury and Abnormalities,Skeletal and Muscular Disorders	Cytoplasm	kinase		miR-204-5p	0.084	-2.83	TargetScan Human	High (predicted)
PHF19	0.0581	1.085	PHD finger protein 19	Cancer,Connective Tissue Disorders,Immunological Disease,Inflammatory Disease,Skeletal and Muscular Disorders	Other	other		miR-204-5p	0.084	-2.83	TargetScan Human	High (predicted)
PRAMEF12	0.00515	1.096	PRAME family member 12	Cancer,Gastrointestinal Disease,Organismal Injury and Abnormalities,Reproductive System Disease	Other	other		miR-204-5p	0.084	-2.83	TargetScan Human	High (predicted)
RAB33B	0.0229	1.108	RAB33B, member RAS oncogene family	Cardiovascular Disease,Connective Tissue Disorders,Developmental Disorder,Hereditary Disorder,Infectious Disease,Skeletal and Muscular Disorders	Cytoplasm	enzyme		miR-204-5p	0.084	-2.83	TargetScan Human	High (predicted)
RELT	0.0814	1.064	RELT tumor necrosis factor receptor		Plasma Membrane	transmembrane receptor		miR-204-5p	0.084	-2.83	TargetScan Human	High (predicted)
RHOT1	0.0886	1.054	ras homolog family member T1		Cytoplasm	enzyme	Actin Nucleation by ARP-WASP Complex CXCR4 Signaling Cardiac Hypertrophy Signaling Cholecystokinin/Gastrin-mediated Signaling Colorectal Cancer Metastasis Signaling Germ Cell-Sertoli Cell Junction Signaling Glioblastoma Multiforme Signaling Glioma Invasiveness Signaling GÎ±q Signaling HMGB1 Signaling IL-8 Signaling ILK Signaling Integrin Signaling Molecular Mechanisms of Cancer Phospholipase C Si…	miR-204-5p	0.084	-2.83	TargetScan Human	High (predicted)
SAMD5	0.0797	1.138	sterile alpha motif domain containing 5		Other	other		miR-204-5p	0.084	-2.83	TargetScan Human	High (predicted)
SCN2B	0.0756	1.127	sodium channel, voltage-gated, type II, beta subunit	Cancer,Cardiovascular Disease,Connective Tissue Disorders,Developmental Disorder,Hereditary Disorder,Inflammatory Disease,Neurological Disease,Nutritional Disease,Ophthalmic Disease,Organismal Injury and Abnormalities,Psychological Disorders,Skeletal and Muscular Disorders	Plasma Membrane	ion channel		miR-204-5p	0.084	-2.83	TargetScan Human	High (predicted)
SCRT2	0.056	1.074	scratch family zinc finger 2	Cancer,Hematological Disease,Immunological Disease,Organismal Injury and Abnormalities	Nucleus	other		miR-204-5p	0.084	-2.83	TargetScan Human	High (predicted)
SEC61A2	0.081	1.11	Sec61 alpha 2 subunit (S. cerevisiae)	Cancer,Respiratory Disease	Cytoplasm	transporter		miR-204-5p	0.084	-2.83	TargetScan Human	High (predicted)
SIX1	0.0513	1.086	SIX homeobox 1	Auditory Disease,Cancer,Cardiovascular Disease,Connective Tissue Disorders,Dental Disease,Developmental Disorder,Endocrine System Disorders,Gastrointestinal Disease,Hereditary Disorder,Neurological Disease,Ophthalmic Disease,Organismal Injury and Abnormalities,Renal and Urological Disease,Reproductive System Disease,Respiratory Disease,Skeletal and Muscular Disorders,Tumor Morphology	Nucleus	transcription regulator		miR-204-5p	0.084	-2.83	TargetScan Human	High (predicted)
SLITRK4	0.0345	1.088	SLIT and NTRK-like family, member 4	Cancer,Cardiovascular Disease,Gastrointestinal Disease,Organismal Injury and Abnormalities,Reproductive System Disease	Extracellular Space	other		miR-204-5p	0.084	-2.83	TargetScan Human	High (predicted)
SP6	0.0173	1.108	Sp6 transcription factor	Cancer,Developmental Disorder,Hereditary Disorder,Skeletal and Muscular Disorders	Nucleus	transcription regulator		miR-204-5p	0.084	-2.83	TargetScan Human	High (predicted)
SPDEF	0.0108	1.185	SAM pointed domain containing ETS transcription factor	Cancer,Gastrointestinal Disease,Inflammatory Response,Organismal Injury and Abnormalities,Reproductive System Disease,Tumor Morphology	Nucleus	transcription regulator		miR-204-5p	0.084	-2.83	miRecords	Experimentally Observed
SSR3	0.0636	1.066	signal sequence receptor, gamma (translocon-associated protein gamma)	Cancer,Hereditary Disorder,Infectious Disease,Neurological Disease,Psychological Disorders,Reproductive System Disease,Skeletal and Muscular Disorders	Cytoplasm	other		miR-204-5p	0.084	-2.83	TargetScan Human	High (predicted)
TFAP2B	6.5e-05	1.161	transcription factor AP-2 beta (activating enhancer binding protein 2 beta)	Cancer,Cardiovascular Disease,Developmental Disorder,Endocrine System Disorders,Hematological Disease,Hereditary Disorder,Neurological Disease,Organismal Injury and Abnormalities,Reproductive System Disease,Skeletal and Muscular Disorders	Nucleus	transcription regulator		miR-204-5p	0.084	-2.83	TargetScan Human	High (predicted)
TMEM181	0.0715	1.066	transmembrane protein 181	Infectious Disease,Organismal Injury and Abnormalities,Reproductive System Disease	Other	other		miR-204-5p	0.084	-2.83	TargetScan Human	High (predicted)
UBA6	0.0353	1.085	ubiquitin-like modifier activating enzyme 6	Hereditary Disorder,Neurological Disease	Cytoplasm	enzyme		miR-204-5p	0.084	-2.83	TargetScan Human	High (predicted)
USP14	0.0332	1.147	ubiquitin specific peptidase 14 (tRNA-guanine transglycosylase)	Developmental Disorder,Neurological Disease,Skeletal and Muscular Disorders	Cytoplasm	peptidase	NRF2-mediated Oxidative Stress Response Protein Ubiquitination Pathway	miR-204-5p	0.084	-2.83	TargetScan Human	High (predicted)
VAX2	0.000294	1.139	ventral anterior homeobox 2	Connective Tissue Disorders,Developmental Disorder,Gastrointestinal Disease,Neurological Disease,Ophthalmic Disease,Skeletal and Muscular Disorders	Nucleus	transcription regulator		miR-204-5p	0.084	-2.83	TargetScan Human	High (predicted)
ZNF654	0.0342	1.129	zinc finger protein 654	Cancer,Organismal Injury and Abnormalities,Reproductive System Disease	Other	other		miR-204-5p	0.084	-2.83	TargetScan Human	High (predicted)
AMMECR1	0.0248	-1.086	Alport syndrome, mental retardation, midface hypoplasia and elliptocytosis chromosomal region gene 1	Cancer,Neurological Disease	Other	other		miR-221-3p	0.049	1.21	TargetScan Human	High (predicted)
ANAPC16	0.0504	-1.092	anaphase promoting complex subunit 16		Nucleus	other		miR-221-3p	0.049	1.21	TargetScan Human	High (predicted)
ARID1A	0.0257	-1.084	AT rich interactive domain 1A (SWI-like)	Cancer,Dermatological Diseases and Conditions,Developmental Disorder,Endocrine System Disorders,Gastrointestinal Disease,Hematological Disease,Hepatic System Disease,Hereditary Disorder,Immunological Disease,Infectious Disease,Neurological Disease,Organismal Injury and Abnormalities,Renal and Urological Disease,Reproductive System Disease	Nucleus	transcription regulator		miR-221-3p	0.049	1.21	TargetScan Human	High (predicted)
ARNT	0.0453	-1.069	aryl hydrocarbon receptor nuclear translocator	Cancer,Cardiovascular Disease,Connective Tissue Disorders,Developmental Disorder,Gastrointestinal Disease,Hematological Disease,Hepatic System Disease,Immunological Disease,Metabolic Disease,Neurological Disease,Nutritional Disease,Organismal Injury and Abnormalities,Psychological Disorders,Reproductive System Disease,Skeletal and Muscular Disorders	Nucleus	transcription regulator	Aryl Hydrocarbon Receptor Signaling HIF1Î± Signaling Hypoxia Signaling in the Cardiovascular System Renal Cell Carcinoma Signaling VEGF Signaling Xenobiotic Metabolism Signaling	miR-221-3p	0.049	1.21	TargetScan Human	High (predicted)
BAZ2B	0.0458	-1.092	bromodomain adjacent to zinc finger domain, 2B	Cancer,Gastrointestinal Disease,Hepatic System Disease,Organismal Injury and Abnormalities,Reproductive System Disease	Extracellular Space	other		miR-221-3p	0.049	1.21	TargetScan Human	High (predicted)
BRWD3	0.0185	-1.173	bromodomain and WD repeat domain containing 3	Cancer,Dermatological Diseases and Conditions,Developmental Disorder,Gastrointestinal Disease,Hereditary Disorder,Neurological Disease,Organismal Injury and Abnormalities,Reproductive System Disease	Other	other		miR-221-3p	0.049	1.21	TargetScan Human	High (predicted)
CD2AP	0.0553	-1.11	CD2-associated protein	Cancer,Developmental Disorder,Gastrointestinal Disease,Hematological Disease,Hepatic System Disease,Immunological Disease,Metabolic Disease,Neurological Disease,Organismal Injury and Abnormalities,Psychological Disorders,Renal and Urological Disease	Cytoplasm	other	Clathrin-mediated Endocytosis Signaling	miR-221-3p	0.049	1.21	TargetScan Human	High (predicted)
CDON	0.0425	-1.083	cell adhesion associated, oncogene regulated	Cancer,Connective Tissue Disorders,Developmental Disorder,Gastrointestinal Disease,Hereditary Disorder,Neurological Disease,Organismal Injury and Abnormalities,Skeletal and Muscular Disorders,Tumor Morphology	Plasma Membrane	other		miR-221-3p	0.049	1.21	TargetScan Human	High (predicted)
CEP350	0.00938	-1.08	centrosomal protein 350kDa	Cancer,Gastrointestinal Disease	Cytoplasm	other		miR-221-3p	0.049	1.21	TargetScan Human	High (predicted)
CMIP	0.0989	-1.087	c-Maf inducing protein	Cancer,Hematological Disease,Immunological Disease,Organismal Injury and Abnormalities,Renal and Urological Disease	Cytoplasm	other		miR-221-3p	0.049	1.21	TargetScan Human	High (predicted)
CNTLN	0.0277	-1.148	centlein, centrosomal protein	Cancer,Gastrointestinal Disease	Cytoplasm	other		miR-221-3p	0.049	1.21	TargetScan Human	High (predicted)
CUX1	0.0551	-1.171	cut-like homeobox 1	Cancer,Gastrointestinal Disease,Hematological Disease,Hepatic System Disease,Immunological Disease,Inflammatory Disease,Inflammatory Response,Organismal Injury and Abnormalities,Reproductive System Disease	Nucleus	transcription regulator		miR-221-3p	0.049	1.21	TargetScan Human	High (predicted)
CYR61	0.0899	-1.3	cysteine-rich, angiogenic inducer, 61	Cancer,Cardiovascular Disease,Endocrine System Disorders,Gastrointestinal Disease,Hematological Disease,Hepatic System Disease,Immunological Disease,Inflammatory Disease,Inflammatory Response,Neurological Disease,Organismal Injury and Abnormalities,Renal and Urological Disease,Reproductive System Disease,Respiratory Disease,Skeletal and Muscular Disorders,Tumor Morphology	Extracellular Space	other	IGF-1 Signaling Role of Tissue Factor in Cancer	miR-221-3p	0.049	1.21	TargetScan Human	High (predicted)
DNAJC14	0.00297	-1.114	DnaJ (Hsp40) homolog, subfamily C, member 14	Cancer	Cytoplasm	other	Aldosterone Signaling in Epithelial Cells NRF2-mediated Oxidative Stress Response Protein Ubiquitination Pathway	miR-221-3p	0.049	1.21	TargetScan Human	High (predicted)
FAM214A	0.0282	-1.109	family with sequence similarity 214, member A	Cancer,Gastrointestinal Disease	Other	other		miR-221-3p	0.049	1.21	TargetScan Human	High (predicted)
H3F3A/H3F3B	0.0757	-1.085	H3 histone, family 3A	Cancer,Connective Tissue Disorders,Dermatological Diseases and Conditions,Developmental Disorder,Gastrointestinal Disease,Immunological Disease,Infectious Disease,Inflammatory Disease,Inflammatory Response,Neurological Disease,Organismal Injury and Abnormalities,Psychological Disorders,Renal and Urological Disease,Reproductive System Disease,Skeletal and Muscular Disorders	Nucleus	other	ERK/MAPK Signaling Estrogen Receptor Signaling Protein Kinase A Signaling UVB-Induced MAPK Signaling p38 MAPK Signaling	miR-221-3p	0.049	1.21	TargetScan Human	High (predicted)
HIPK1	0.053	-1.093	homeodomain interacting protein kinase 1	Cancer,Connective Tissue Disorders,Dermatological Diseases and Conditions,Developmental Disorder,Endocrine System Disorders,Gastrointestinal Disease,Immunological Disease,Infectious Disease,Metabolic Disease,Neurological Disease,Organismal Injury and Abnormalities,Reproductive System Disease,Skeletal and Muscular Disorders,Tumor Morphology	Nucleus	kinase	Pyridoxal 5'-phosphate Salvage Pathway Salvage Pathways of Pyrimidine Ribonucleotides	miR-221-3p	0.049	1.21	TargetScan Human	High (predicted)
HMBOX1	0.0636	-1.071	homeobox containing 1	Cancer,Endocrine System Disorders,Gastrointestinal Disease,Hereditary Disorder,Metabolic Disease,Neurological Disease,Organismal Injury and Abnormalities,Reproductive System Disease	Nucleus	transcription regulator		miR-221-3p	0.049	1.21	TargetScan Human	High (predicted)
IGSF3	0.0131	-1.096	immunoglobulin superfamily, member 3	Cancer,Dermatological Diseases and Conditions,Gastrointestinal Disease,Organismal Injury and Abnormalities,Reproductive System Disease	Plasma Membrane	other		miR-221-3p	0.049	1.21	TargetScan Human	High (predicted)
ITGB8	0.0655	-1.166	integrin, beta 8	Cancer,Cardiovascular Disease,Connective Tissue Disorders,Developmental Disorder,Endocrine System Disorders,Gastrointestinal Disease,Immunological Disease,Inflammatory Disease,Inflammatory Response,Neurological Disease,Ophthalmic Disease,Organismal Injury and Abnormalities,Psychological Disorders,Reproductive System Disease,Skeletal and Muscular Disorders	Plasma Membrane	other	Caveolar-mediated Endocytosis Signaling Clathrin-mediated Endocytosis Signaling HER-2 Signaling in Breast Cancer ILK Signaling Integrin Signaling Macropinocytosis Signaling Paxillin Signaling Virus Entry via Endocytic Pathways	miR-221-3p	0.049	1.21	TargetScan Human	High (predicted)
LBR	0.0251	-1.077	lamin B receptor	Cancer,Cardiovascular Disease,Connective Tissue Disorders,Dermatological Diseases and Conditions,Developmental Disorder,Gastrointestinal Disease,Hepatic System Disease,Hereditary Disorder,Inflammatory Disease,Organismal Injury and Abnormalities,Skeletal and Muscular Disorders	Nucleus	enzyme	Cholesterol Biosynthesis I Cholesterol Biosynthesis II (via 24,25-dihydrolanosterol) Cholesterol Biosynthesis III (via Desmosterol) Superpathway of Cholesterol Biosynthesis Zymosterol Biosynthesis	miR-221-3p	0.049	1.21	TargetScan Human	High (predicted)
LRRC19	0.0097	-1.062	leucine rich repeat containing 19	Cancer,Organismal Injury and Abnormalities,Reproductive System Disease	Other	other		miR-221-3p	0.049	1.21	TargetScan Human	High (predicted)
MAP3K2	0.0978	-1.053	mitogen-activated protein kinase kinase kinase 2	Cancer,Organismal Injury and Abnormalities,Reproductive System Disease	Cytoplasm	kinase	B Cell Receptor Signaling CD27 Signaling in Lymphocytes Cardiac Hypertrophy Signaling Caveolar-mediated Endocytosis Signaling ERK5 Signaling GNRH Signaling Gap Junction Signaling Germ Cell-Sertoli Cell Junction Signaling HGF Signaling NGF Signaling Nur77 Signaling in T Lymphocytes PKCÎ¸ Signaling in T Lymphocytes Production of Nitric Oxide and Reactive Oxygen Species in Macrophages RANK Signaling…	miR-221-3p	0.049	1.21	TargetScan Human	High (predicted)
MBD2	0.031	-1.079	methyl-CpG binding domain protein 2	Cancer,Gastrointestinal Disease,Neurological Disease,Organismal Injury and Abnormalities,Renal and Urological Disease,Reproductive System Disease	Nucleus	transcription regulator	DNA Methylation and Transcriptional Repression Signaling	miR-221-3p	0.049	1.21	TargetScan Human	High (predicted)
MRE11A	0.0954	-1.076	MRE11 meiotic recombination 11 homolog A (S. cerevisiae)	Cancer,Endocrine System Disorders,Gastrointestinal Disease,Hematological Disease,Hereditary Disorder,Immunological Disease,Infectious Disease,Organismal Injury and Abnormalities,Renal and Urological Disease,Reproductive System Disease	Nucleus	enzyme	ATM Signaling DNA Double-Strand Break Repair by Homologous Recombination DNA Double-Strand Break Repair by Non-Homologous End Joining Hereditary Breast Cancer Signaling Role of BRCA1 in DNA Damage Response Role of CHK Proteins in Cell Cycle Checkpoint Control Telomere Extension by Telomerase	miR-221-3p	0.049	1.21	TargetScan Human	High (predicted)
PHF2	0.00117	-1.085	PHD finger protein 2	Cancer,Gastrointestinal Disease,Infectious Disease,Organismal Injury and Abnormalities,Renal and Urological Disease	Nucleus	other		miR-221-3p	0.049	1.21	TargetScan Human	High (predicted)
PPP1R15B	8.64e-05	-1.185	protein phosphatase 1, regulatory subunit 15B	Hematological Disease,Infectious Disease,Reproductive System Disease	Cytoplasm	phosphatase		miR-221-3p	0.049	1.21	TargetScan Human	High (predicted)
PTBP3	0.0376	-1.072	polypyrimidine tract binding protein 3	Cancer	Nucleus	other		miR-221-3p	0.049	1.21	TargetScan Human	High (predicted)
RAB18	3.63e-05	-1.159	RAB18, member RAS oncogene family	Hereditary Disorder	Cytoplasm	enzyme		miR-221-3p	0.049	1.21	TargetScan Human	High (predicted)
RANBP10	0.00799	-1.112	RAN binding protein 10	Cancer,Organismal Injury and Abnormalities,Reproductive System Disease	Cytoplasm	other		miR-221-3p	0.049	1.21	TargetScan Human	High (predicted)
RECK	0.0729	-1.208	reversion-inducing-cysteine-rich protein with kazal motifs	Cancer,Connective Tissue Disorders,Endocrine System Disorders,Gastrointestinal Disease,Hepatic System Disease,Hereditary Disorder,Immunological Disease,Inflammatory Disease,Neurological Disease,Organismal Injury and Abnormalities,Psychological Disorders,Reproductive System Disease,Skeletal and Muscular Disorders,Tumor Morphology	Plasma Membrane	other	Inhibition of Matrix Metalloproteases	miR-221-3p	0.049	1.21	TargetScan Human	High (predicted)
SNAP29	0.00909	-1.104	synaptosomal-associated protein, 29kDa	Cancer,Dermatological Diseases and Conditions,Hereditary Disorder,Neurological Disease,Psychological Disorders,Skeletal and Muscular Disorders	Cytoplasm	transporter		miR-221-3p	0.049	1.21	TargetScan Human	High (predicted)
SOX10	0.0948	-1.105	SRY (sex determining region Y)-box 10	Cancer,Dermatological Diseases and Conditions,Developmental Disorder,Gastrointestinal Disease,Hepatic System Disease,Hereditary Disorder,Neurological Disease,Psychological Disorders	Nucleus	transcription regulator	Melanocyte Development and Pigmentation Signaling Wnt/Î²-catenin Signaling	miR-221-3p	0.049	1.21	TargetScan Human	High (predicted)
TBC1D22B	0.000164	-1.137	TBC1 domain family, member 22B		Other	other		miR-221-3p	0.049	1.21	TargetScan Human	High (predicted)
TMCC1	0.00805	-1.102	transmembrane and coiled-coil domain family 1	Cancer	Other	other		miR-221-3p	0.049	1.21	TargetScan Human	High (predicted)
TRPS1	0.0914	-1.121	trichorhinophalangeal syndrome I	Cancer,Connective Tissue Disorders,Dental Disease,Dermatological Diseases and Conditions,Developmental Disorder,Gastrointestinal Disease,Hereditary Disorder,Neurological Disease,Organismal Injury and Abnormalities,Reproductive System Disease,Respiratory Disease,Skeletal and Muscular Disorders	Nucleus	transcription regulator		miR-221-3p	0.049	1.21	TargetScan Human	High (predicted)
USP30	0.00897	-1.129	ubiquitin specific peptidase 30	Cancer	Other	peptidase	Protein Ubiquitination Pathway	miR-221-3p	0.049	1.21	TargetScan Human	High (predicted)
USP47	0.0339	-1.049	ubiquitin specific peptidase 47	Cancer	Cytoplasm	peptidase	Protein Ubiquitination Pathway	miR-221-3p	0.049	1.21	TargetScan Human	High (predicted)
ZC3H13	0.0172	-1.101	zinc finger CCCH-type containing 13	Cancer,Gastrointestinal Disease,Organismal Injury and Abnormalities,Renal and Urological Disease,Reproductive System Disease	Extracellular Space	other		miR-221-3p	0.049	1.21	TargetScan Human	High (predicted)
ZFP36	0.00644	-1.304	ZFP36 ring finger protein	Cancer,Cardiovascular Disease,Connective Tissue Disorders,Dermatological Diseases and Conditions,Developmental Disorder,Endocrine System Disorders,Gastrointestinal Disease,Hematological Disease,Hepatic System Disease,Immunological Disease,Infectious Disease,Inflammatory Disease,Inflammatory Response,Metabolic Disease,Neurological Disease,Nutritional Disease,Ophthalmic Disease,Organismal Injury an…	Nucleus	transcription regulator		miR-221-3p	0.049	1.21	TargetScan Human	High (predicted)
ZIC1	0.0622	-1.556	Zic family member 1	Connective Tissue Disorders,Developmental Disorder,Neurological Disease,Organismal Injury and Abnormalities,Skeletal and Muscular Disorders	Nucleus	transcription regulator		miR-221-3p	0.049	1.21	TargetScan Human	High (predicted)
ZSWIM4	0.0863	-1.058	zinc finger, SWIM-type containing 4		Other	other		miR-221-3p	0.049	1.21	TargetScan Human	High (predicted)
ABL1	0.0433	-1.116	c-abl oncogene 1, non-receptor tyrosine kinase	Cancer,Cardiovascular Disease,Connective Tissue Disorders,Dermatological Diseases and Conditions,Developmental Disorder,Endocrine System Disorders,Gastrointestinal Disease,Hematological Disease,Hepatic System Disease,Immunological Disease,Infectious Disease,Inflammatory Disease,Inflammatory Response,Neurological Disease,Nutritional Disease,Ophthalmic Disease,Organismal Injury and Abnormalities,Re…	Nucleus	kinase	ATM Signaling Axonal Guidance Signaling B Cell Receptor Signaling Bladder Cancer Signaling CDK5 Signaling Caveolar-mediated Endocytosis Signaling Cell Cycle: G1/S Checkpoint Regulation Cell Cycle: G2/M DNA Damage Checkpoint Regulation Chronic Myeloid Leukemia Signaling Cyclins and Cell Cycle Regulation DNA Double-Strand Break Repair by Homologous Recombination Ephrin Receptor Signaling G Protein …	miR-384-5p	0.06	1.12	TargetScan Human	High (predicted)
ABL2	0.037	-1.088	c-abl oncogene 2, non-receptor tyrosine kinase	Cancer,Cardiovascular Disease,Connective Tissue Disorders,Gastrointestinal Disease,Hematological Disease,Hepatic System Disease,Organismal Injury and Abnormalities	Cytoplasm	kinase	PDGF Signaling RhoA Signaling	miR-384-5p	0.06	1.12	TargetScan Human	High (predicted)
AFF4	0.0768	-1.047	AF4/FMR2 family, member 4	Cancer,Developmental Disorder,Gastrointestinal Disease,Nutritional Disease,Organismal Injury and Abnormalities,Reproductive System Disease,Respiratory Disease	Nucleus	transcription regulator		miR-384-5p	0.06	1.12	TargetScan Human	High (predicted)
AGO1	0.0945	-1.045	argonaute RISC catalytic component 1	Cancer,Connective Tissue Disorders,Infectious Disease,Inflammatory Disease,Inflammatory Response,Organismal Injury and Abnormalities,Reproductive System Disease,Respiratory Disease	Cytoplasm	translation regulator	EIF2 Signaling Regulation of eIF4 and p70S6K Signaling	miR-384-5p	0.06	1.12	TargetScan Human	High (predicted)
ANPEP	0.0274	-1.122	alanyl (membrane) aminopeptidase	Cancer,Gastrointestinal Disease,Hepatic System Disease,Infectious Disease,Inflammatory Disease,Inflammatory Response,Respiratory Disease,Tumor Morphology	Plasma Membrane	peptidase	Glutathione-mediated Detoxification Î³-glutamyl Cycle	miR-384-5p	0.06	1.12	TarBase	Experimentally Observed
CDK12	0.00542	-1.096	cyclin-dependent kinase 12	Cancer,Endocrine System Disorders,Gastrointestinal Disease,Organismal Injury and Abnormalities,Reproductive System Disease	Nucleus	kinase		miR-384-5p	0.06	1.12	TargetScan Human	High (predicted)
CHD1	0.0629	-1.059	chromodomain helicase DNA binding protein 1	Cancer,Gastrointestinal Disease,Infectious Disease,Organismal Injury and Abnormalities,Reproductive System Disease	Nucleus	enzyme		miR-384-5p	0.06	1.12	TarBase,TargetScan Human	Experimentally Observed,High (predicted)
CNTN2	0.075	-1.183	contactin 2 (axonal)	Cancer,Connective Tissue Disorders,Gastrointestinal Disease,Hereditary Disorder,Inflammatory Disease,Neurological Disease,Skeletal and Muscular Disorders	Plasma Membrane	other		miR-384-5p	0.06	1.12	TargetScan Human	High (predicted)
CYB561	0.0348	-1.164	cytochrome b561		Cytoplasm	enzyme		miR-384-5p	0.06	1.12	TargetScan Human	High (predicted)
CYYR1	0.0228	-1.125	cysteine/tyrosine-rich 1	Connective Tissue Disorders,Immunological Disease,Infectious Disease,Inflammatory Disease,Neurological Disease,Skeletal and Muscular Disorders	Other	other		miR-384-5p	0.06	1.12	TargetScan Human	High (predicted)
DCP1A	0.0181	-1.115	decapping mRNA 1A	Cancer	Nucleus	other		miR-384-5p	0.06	1.12	TargetScan Human	High (predicted)
DDX46	0.0224	-1.05	DEAD (Asp-Glu-Ala-Asp) box polypeptide 46	Cancer,Metabolic Disease,Neurological Disease,Psychological Disorders	Nucleus	enzyme		miR-384-5p	0.06	1.12	TargetScan Human	High (predicted)
DEXI	0.0301	-1.108	Dexi homolog (mouse)		Other	other		miR-384-5p	0.06	1.12	TargetScan Human	High (predicted)
DIP2C	0.0251	-1.13	DIP2 disco-interacting protein 2 homolog C (Drosophila)	Cancer,Connective Tissue Disorders,Endocrine System Disorders,Gastrointestinal Disease,Immunological Disease,Inflammatory Disease,Metabolic Disease,Neurological Disease,Psychological Disorders,Skeletal and Muscular Disorders	Other	other		miR-384-5p	0.06	1.12	TargetScan Human	High (predicted)
DSTYK	0.0122	-1.078	dual serine/threonine and tyrosine protein kinase	Cancer,Dermatological Diseases and Conditions,Developmental Disorder,Gastrointestinal Disease,Hereditary Disorder,Organismal Injury and Abnormalities,Renal and Urological Disease	Cytoplasm	kinase		miR-384-5p	0.06	1.12	TargetScan Human	High (predicted)
ELL	0.0614	-1.07	elongation factor RNA polymerase II	Cancer,Neurological Disease	Nucleus	transcription regulator		miR-384-5p	0.06	1.12	TargetScan Human	High (predicted)
ELMSAN1	0.081	-1.064	ELM2 and Myb/SANT-like domain containing 1	Cancer,Gastrointestinal Disease	Nucleus	other		miR-384-5p	0.06	1.12	TargetScan Human	High (predicted)
ERAP1	0.046	-1.112	endoplasmic reticulum aminopeptidase 1	Cancer,Cardiovascular Disease,Connective Tissue Disorders,Gastrointestinal Disease,Hepatic System Disease,Hereditary Disorder,Inflammatory Disease,Inflammatory Response,Neurological Disease,Organismal Injury and Abnormalities,Reproductive System Disease,Skeletal and Muscular Disorders	Extracellular Space	peptidase		miR-384-5p	0.06	1.12	TargetScan Human	High (predicted)
FXR1	0.0139	-1.12	fragile X mental retardation, autosomal homolog 1	Infectious Disease,Organismal Injury and Abnormalities,Renal and Urological Disease	Cytoplasm	other		miR-384-5p	0.06	1.12	TargetScan Human	High (predicted)
GCLC	0.074	-1.081	glutamate-cysteine ligase, catalytic subunit	Cancer,Cardiovascular Disease,Connective Tissue Disorders,Developmental Disorder,Gastrointestinal Disease,Hematological Disease,Hepatic System Disease,Hereditary Disorder,Infectious Disease,Neurological Disease,Organismal Injury and Abnormalities,Psychological Disorders,Skeletal and Muscular Disorders	Cytoplasm	enzyme	Glutathione Biosynthesis NRF2-mediated Oxidative Stress Response Xenobiotic Metabolism Signaling Î³-glutamyl Cycle	miR-384-5p	0.06	1.12	TargetScan Human	High (predicted)
GMEB2	0.0421	-1.096	glucocorticoid modulatory element binding protein 2	Cancer	Nucleus	transcription regulator		miR-384-5p	0.06	1.12	TargetScan Human	High (predicted)
GPR108	0.0779	-1.069	G protein-coupled receptor 108		Plasma Membrane	G-protein coupled receptor		miR-384-5p	0.06	1.12	TargetScan Human	High (predicted)
GPR180	0.0253	-1.088	G protein-coupled receptor 180	Organismal Injury and Abnormalities	Other	other		miR-384-5p	0.06	1.12	TargetScan Human	High (predicted)
GXYLT1	0.0126	-1.114	glucoside xylosyltransferase 1	Cardiovascular Disease,Organismal Injury and Abnormalities,Reproductive System Disease	Cytoplasm	other		miR-384-5p	0.06	1.12	TargetScan Human	High (predicted)
HTRA3	0.0603	-1.152	HtrA serine peptidase 3		Extracellular Space	peptidase		miR-384-5p	0.06	1.12	TargetScan Human	High (predicted)
IKZF2	0.0835	-1.151	IKAROS family zinc finger 2 (Helios)	Cancer,Hematological Disease,Immunological Disease,Infectious Disease,Neurological Disease,Organismal Injury and Abnormalities	Nucleus	transcription regulator		miR-384-5p	0.06	1.12	TargetScan Human	High (predicted)
INO80D	0.00311	-1.129	INO80 complex subunit D	Cancer,Organismal Injury and Abnormalities,Reproductive System Disease	Other	other		miR-384-5p	0.06	1.12	TargetScan Human	High (predicted)
KDELC2	0.094	-1.076	KDEL (Lys-Asp-Glu-Leu) containing 2	Cancer,Gastrointestinal Disease	Other	other		miR-384-5p	0.06	1.12	TarBase	Experimentally Observed
KIAA0355	0.082	-1.069	KIAA0355	Cancer,Gastrointestinal Disease	Extracellular Space	other		miR-384-5p	0.06	1.12	TargetScan Human	High (predicted)
KLF9	0.0381	-1.184	Kruppel-like factor 9	Cancer,Cardiovascular Disease,Organismal Injury and Abnormalities,Reproductive System Disease	Nucleus	transcription regulator	TR/RXR Activation	miR-384-5p	0.06	1.12	TargetScan Human	High (predicted)
KLHL20	0.049	-1.076	kelch-like family member 20	Cancer,Gastrointestinal Disease,Organismal Injury and Abnormalities,Reproductive System Disease	Plasma Membrane	enzyme		miR-384-5p	0.06	1.12	TargetScan Human	High (predicted)
LDLR	0.0763	-1.213	low density lipoprotein receptor	Antimicrobial Response,Cancer,Cardiovascular Disease,Dermatological Diseases and Conditions,Developmental Disorder,Endocrine System Disorders,Gastrointestinal Disease,Hematological Disease,Hepatic System Disease,Hereditary Disorder,Immunological Disease,Infectious Disease,Inflammatory Disease,Inflammatory Response,Metabolic Disease,Neurological Disease,Nutritional Disease,Ophthalmic Disease,Organ…	Plasma Membrane	transporter	Clathrin-mediated Endocytosis Signaling LXR/RXR Activation TR/RXR Activation	miR-384-5p	0.06	1.12	TargetScan Human	High (predicted)
LRP6	0.0492	-1.098	low density lipoprotein receptor-related protein 6	Cancer,Cardiovascular Disease,Connective Tissue Disorders,Developmental Disorder,Gastrointestinal Disease,Hematological Disease,Hereditary Disorder,Immunological Disease,Metabolic Disease,Neurological Disease,Nutritional Disease,Ophthalmic Disease,Organismal Injury and Abnormalities,Psychological Disorders,Skeletal and Muscular Disorders	Plasma Membrane	transmembrane receptor	Colorectal Cancer Metastasis Signaling Factors Promoting Cardiogenesis in Vertebrates Molecular Mechanisms of Cancer Role of Macrophages, Fibroblasts and Endothelial Cells in Rheumatoid Arthritis Role of Osteoblasts, Osteoclasts and Chondrocytes in Rheumatoid Arthritis Wnt/Î²-catenin Signaling	miR-384-5p	0.06	1.12	TargetScan Human	High (predicted)
LRRC8D	0.0226	-1.105	leucine rich repeat containing 8 family, member D	Cancer,Gastrointestinal Disease,Infectious Disease,Reproductive System Disease	Plasma Membrane	G-protein coupled receptor		miR-384-5p	0.06	1.12	TargetScan Human	High (predicted)
LYSMD3	0.0159	-1.175	LysM, putative peptidoglycan-binding, domain containing 3		Other	other		miR-384-5p	0.06	1.12	TargetScan Human	High (predicted)
MAP3K12	0.0282	-1.095	mitogen-activated protein kinase kinase kinase 12	Cancer,Endocrine System Disorders,Gastrointestinal Disease,Hereditary Disorder,Infectious Disease,Metabolic Disease,Neurological Disease,Ophthalmic Disease,Organismal Injury and Abnormalities,Psychological Disorders,Skeletal and Muscular Disorders	Cytoplasm	kinase	B Cell Receptor Signaling CD27 Signaling in Lymphocytes Cardiac Hypertrophy Signaling GNRH Signaling Germ Cell-Sertoli Cell Junction Signaling HGF Signaling NGF Signaling PKCÎ¸ Signaling in T Lymphocytes Production of Nitric Oxide and Reactive Oxygen Species in Macrophages RANK Signaling in Osteoclasts SAPK/JNK Signaling STAT3 Pathway Sertoli Cell-Sertoli Cell Junction Signaling Signaling by Rho …	miR-384-5p	0.06	1.12	TargetScan Human	High (predicted)
MAU2	0.0912	-1.057	MAU2 sister chromatid cohesion factor	Cancer,Organismal Injury and Abnormalities,Reproductive System Disease	Nucleus	other		miR-384-5p	0.06	1.12	TargetScan Human	High (predicted)
MBD6	0.00474	-1.103	methyl-CpG binding domain protein 6	Cancer,Gastrointestinal Disease	Nucleus	other		miR-384-5p	0.06	1.12	TargetScan Human	High (predicted)
MECP2	0.0616	-1.085	methyl CpG binding protein 2 (Rett syndrome)	Auditory Disease,Connective Tissue Disorders,Dental Disease,Dermatological Diseases and Conditions,Developmental Disorder,Endocrine System Disorders,Gastrointestinal Disease,Hereditary Disorder,Neurological Disease,Nutritional Disease,Organismal Injury and Abnormalities,Psychological Disorders,Reproductive System Disease,Respiratory Disease,Skeletal and Muscular Disorders	Nucleus	transcription regulator	DNA Methylation and Transcriptional Repression Signaling	miR-384-5p	0.06	1.12	TargetScan Human	High (predicted)
MICAL3	0.0319	-1.073	microtubule associated monooxygenase, calponin and LIM domain containing 3	Cancer,Gastrointestinal Disease,Infectious Disease,Organismal Injury and Abnormalities,Renal and Urological Disease	Cytoplasm	enzyme	Histidine Degradation VI Pregnenolone Biosynthesis Ubiquinol-10 Biosynthesis (Eukaryotic)	miR-384-5p	0.06	1.12	TargetScan Human	High (predicted)
MINOS1	0.0408	-1.104	mitochondrial inner membrane organizing system 1		Cytoplasm	other		miR-384-5p	0.06	1.12	TargetScan Human	High (predicted)
MOV10	0.0358	-1.106	Mov10, Moloney leukemia virus 10, homolog (mouse)	Cancer,Gastrointestinal Disease,Infectious Disease	Nucleus	enzyme		miR-384-5p	0.06	1.12	TargetScan Human	High (predicted)
MPDU1	0.0976	-1.071	mannose-P-dolichol utilization defect 1	Developmental Disorder,Hereditary Disorder,Metabolic Disease	Cytoplasm	other		miR-384-5p	0.06	1.12	TarBase	Experimentally Observed
MTDH	0.0814	-1.066	metadherin	Cancer,Hereditary Disorder,Neurological Disease,Organismal Injury and Abnormalities,Psychological Disorders,Reproductive System Disease,Skeletal and Muscular Disorders	Cytoplasm	transcription regulator		miR-384-5p	0.06	1.12	TargetScan Human	High (predicted)
NACC2	0.0226	-1.135	NACC family member 2, BEN and BTB (POZ) domain containing		Nucleus	transcription regulator		miR-384-5p	0.06	1.12	TargetScan Human	High (predicted)
NCL	0.0524	-1.262	nucleolin	Cancer,Gastrointestinal Disease,Hepatic System Disease,Infectious Disease,Inflammatory Response,Organismal Injury and Abnormalities,Reproductive System Disease	Nucleus	other		miR-384-5p	0.06	1.12	TarBase	Experimentally Observed
NCOR2	3.71e-06	-1.119	nuclear receptor corepressor 2	Cancer,Cardiovascular Disease,Developmental Disorder,Endocrine System Disorders,Gastrointestinal Disease,Immunological Disease,Infectious Disease,Inflammatory Response,Organismal Injury and Abnormalities,Reproductive System Disease,Tumor Morphology	Nucleus	transcription regulator	Aryl Hydrocarbon Receptor Signaling Estrogen Receptor Signaling Glucocorticoid Receptor Signaling Huntington's Disease Signaling LXR/RXR Activation PPAR Signaling PPARÎ±/RXRÎ± Activation RAR Activation TR/RXR Activation VDR/RXR Activation Xenobiotic Metabolism Signaling	miR-384-5p	0.06	1.12	TargetScan Human	High (predicted)
NID1	0.0337	-1.245	nidogen 1	Cancer,Gastrointestinal Disease,Neurological Disease,Organismal Injury and Abnormalities,Psychological Disorders,Reproductive System Disease	Extracellular Space	other		miR-384-5p	0.06	1.12	TargetScan Human	High (predicted)
NRBF2	0.018	-1.066	nuclear receptor binding factor 2		Nucleus	transcription regulator		miR-384-5p	0.06	1.12	TargetScan Human	High (predicted)
NSD1	0.0764	-1.034	nuclear receptor binding SET domain protein 1	Cancer,Connective Tissue Disorders,Developmental Disorder,Endocrine System Disorders,Gastrointestinal Disease,Hematological Disease,Hereditary Disorder,Organismal Injury and Abnormalities,Reproductive System Disease,Skeletal and Muscular Disorders	Nucleus	transcription regulator	RAR Activation	miR-384-5p	0.06	1.12	TargetScan Human	High (predicted)
PAPD4	0.0838	-1.061	PAP associated domain containing 4	Cancer	Nucleus	enzyme		miR-384-5p	0.06	1.12	TargetScan Human	High (predicted)
PDGFRB	0.027	-1.125	platelet-derived growth factor receptor, beta polypeptide	Cancer,Cardiovascular Disease,Connective Tissue Disorders,Dermatological Diseases and Conditions,Endocrine System Disorders,Gastrointestinal Disease,Hematological Disease,Hepatic System Disease,Hereditary Disorder,Immunological Disease,Inflammatory Disease,Inflammatory Response,Metabolic Disease,Neurological Disease,Ophthalmic Disease,Organismal Injury and Abnormalities,Psychological Disorders,Re…	Plasma Membrane	kinase	Glioblastoma Multiforme Signaling Glioma Signaling Hepatic Fibrosis / Hepatic Stellate Cell Activation Human Embryonic Stem Cell Pluripotency NF-ÎºB Signaling PAK Signaling PDGF Signaling PPAR Signaling PTEN Signaling Regulation of the Epithelial-Mesenchymal Transition Pathway STAT3 Pathway Sphingosine-1-phosphate Signaling	miR-384-5p	0.06	1.12	TargetScan Human	High (predicted)
PER2	0.052	-1.135	period circadian clock 2	Cancer,Gastrointestinal Disease,Hematological Disease,Hereditary Disorder,Immunological Disease,Neurological Disease,Nutritional Disease,Organismal Injury and Abnormalities	Nucleus	transcription regulator	Circadian Rhythm Signaling	miR-384-5p	0.06	1.12	TargetScan Human	High (predicted)
PER3	0.00115	-1.251	period circadian clock 3	Cancer,Gastrointestinal Disease,Hepatic System Disease,Hereditary Disorder,Infectious Disease,Neurological Disease,Organismal Injury and Abnormalities,Psychological Disorders,Renal and Urological Disease,Reproductive System Disease	Nucleus	other	Circadian Rhythm Signaling	miR-384-5p	0.06	1.12	TargetScan Human	High (predicted)
PHC3	0.0752	-1.055	polyhomeotic homolog 3 (Drosophila)	Cancer,Tumor Morphology	Nucleus	transcription regulator	Role of Oct4 in Mammalian Embryonic Stem Cell Pluripotency	miR-384-5p	0.06	1.12	TargetScan Human	High (predicted)
PIGA	0.0449	-1.281	phosphatidylinositol glycan anchor biosynthesis, class A	Cardiovascular Disease,Connective Tissue Disorders,Developmental Disorder,Hematological Disease,Hereditary Disorder,Hypersensitivity Response,Immunological Disease,Inflammatory Response,Neurological Disease,Organismal Injury and Abnormalities,Reproductive System Disease,Skeletal and Muscular Disorders	Cytoplasm	enzyme		miR-384-5p	0.06	1.12	TargetScan Human	High (predicted)
PIK3R2	0.059	-1.104	phosphoinositide-3-kinase, regulatory subunit 2 (beta)	Cancer,Developmental Disorder,Endocrine System Disorders,Gastrointestinal Disease,Hematological Disease,Hereditary Disorder,Infectious Disease,Metabolic Disease,Neurological Disease,Ophthalmic Disease,Organismal Injury and Abnormalities,Reproductive System Disease	Cytoplasm	kinase	14-3-3-mediated Signaling 3-phosphoinositide Biosynthesis AMPK Signaling Actin Cytoskeleton Signaling Acute Myeloid Leukemia Signaling Acute Phase Response Signaling Aldosterone Signaling in Epithelial Cells Amyotrophic Lateral Sclerosis Signaling Angiopoietin Signaling Antiproliferative Role of Somatostatin Receptor 2 Axonal Guidance Signaling B Cell Receptor Signaling Breast Cancer Regulation b…	miR-384-5p	0.06	1.12	TargetScan Human	High (predicted)
PLEKHO2	0.0201	-1.167	pleckstrin homology domain containing, family O member 2	Cancer,Cardiovascular Disease	Cytoplasm	other		miR-384-5p	0.06	1.12	TargetScan Human	High (predicted)
PPFIA1	0.063	-1.087	protein tyrosine phosphatase, receptor type, f polypeptide (PTPRF), interacting protein (liprin), alpha 1	Cancer,Connective Tissue Disorders,Dermatological Diseases and Conditions,Inflammatory Disease,Organismal Injury and Abnormalities,Reproductive System Disease,Skeletal and Muscular Disorders	Plasma Membrane	phosphatase	3-phosphoinositide Biosynthesis 3-phosphoinositide Degradation D-myo-inositol (1,4,5,6)-Tetrakisphosphate Biosynthesis D-myo-inositol (3,4,5,6)-tetrakisphosphate Biosynthesis D-myo-inositol-5-phosphate Metabolism Superpathway of Inositol Phosphate Compounds	miR-384-5p	0.06	1.12	TargetScan Human	High (predicted)
PPID	0.016	-1.124	peptidylprolyl isomerase D	Cancer,Cardiovascular Disease,Immunological Disease,Inflammatory Disease,Inflammatory Response,Neurological Disease,Organismal Injury and Abnormalities,Tumor Morphology	Cytoplasm	enzyme		miR-384-5p	0.06	1.12	TargetScan Human	High (predicted)
PPIL3	0.066	-1.118	peptidylprolyl isomerase (cyclophilin)-like 3		Cytoplasm	enzyme		miR-384-5p	0.06	1.12	TargetScan Human	High (predicted)
PPP2R4	0.0871	-1.042	protein phosphatase 2A activator, regulatory subunit 4	Cardiovascular Disease,Organismal Injury and Abnormalities	Cytoplasm	phosphatase	3-phosphoinositide Biosynthesis 3-phosphoinositide Degradation AMPK Signaling Breast Cancer Regulation by Stathmin1 CDK5 Signaling CTLA4 Signaling in Cytotoxic T Lymphocytes Cardiac Î²-adrenergic Signaling Cell Cycle Regulation by BTG Family Proteins Ceramide Signaling Cyclins and Cell Cycle Regulation D-myo-inositol (1,4,5,6)-Tetrakisphosphate Biosynthesis D-myo-inositol (3,4,5,6)-tetrakisphosph…	miR-384-5p	0.06	1.12	TarBase	Experimentally Observed
PRPF40A	0.0296	-1.111	PRP40 pre-mRNA processing factor 40 homolog A (S. cerevisiae)		Nucleus	other	Systemic Lupus Erythematosus Signaling	miR-384-5p	0.06	1.12	TarBase,TargetScan Human	Experimentally Observed,High (predicted)
PXK	0.098	-1.086	PX domain containing serine/threonine kinase	Cancer,Connective Tissue Disorders,Immunological Disease,Inflammatory Disease,Inflammatory Response,Skeletal and Muscular Disorders	Cytoplasm	kinase		miR-384-5p	0.06	1.12	TargetScan Human	High (predicted)
RALGDS	0.0371	-1.113	ral guanine nucleotide dissociation stimulator	Cancer,Connective Tissue Disorders,Immunological Disease,Inflammatory Disease,Skeletal and Muscular Disorders	Cytoplasm	other	Colorectal Cancer Metastasis Signaling GÎ±i Signaling Molecular Mechanisms of Cancer Pancreatic Adenocarcinoma Signaling Phospholipase C Signaling	miR-384-5p	0.06	1.12	TargetScan Human	High (predicted)
RALGPS1	0.0145	-1.084	Ral GEF with PH domain and SH3 binding motif 1	Cancer,Organismal Injury and Abnormalities,Reproductive System Disease	Cytoplasm	other		miR-384-5p	0.06	1.12	TargetScan Human	High (predicted)
RBM12	0.0585	-1.052	RNA binding motif protein 12	Cancer,Organismal Injury and Abnormalities,Reproductive System Disease	Nucleus	other		miR-384-5p	0.06	1.12	TargetScan Human	High (predicted)
RORA	0.0664	-1.069	RAR-related orphan receptor A	Cancer,Cardiovascular Disease,Gastrointestinal Disease,Hematological Disease,Hepatic System Disease,Immunological Disease,Inflammatory Disease,Inflammatory Response,Metabolic Disease,Neurological Disease,Organismal Injury and Abnormalities,Reproductive System Disease,Respiratory Disease	Nucleus	ligand-dependent nuclear receptor	Melatonin Signaling	miR-384-5p	0.06	1.12	TargetScan Human	High (predicted)
SAP30BP	0.0878	-1.057	SAP30 binding protein	Cancer,Gastrointestinal Disease,Hereditary Disorder,Infectious Disease,Neurological Disease,Organismal Injury and Abnormalities,Psychological Disorders,Renal and Urological Disease	Nucleus	transcription regulator		miR-384-5p	0.06	1.12	TargetScan Human	High (predicted)
SCAF4	0.00319	-1.077	SR-related CTD-associated factor 4	Cancer,Gastrointestinal Disease,Organismal Injury and Abnormalities,Reproductive System Disease,Respiratory Disease	Nucleus	other		miR-384-5p	0.06	1.12	TargetScan Human	High (predicted)
SCYL3	0.0771	-1.073	SCY1-like 3 (S. cerevisiae)	Cancer,Organismal Injury and Abnormalities,Reproductive System Disease	Cytoplasm	kinase		miR-384-5p	0.06	1.12	TargetScan Human	High (predicted)
SDAD1	0.0984	-1.044	SDA1 domain containing 1	Cancer,Gastrointestinal Disease	Nucleus	other		miR-384-5p	0.06	1.12	TargetScan Human	High (predicted)
SEC24A	0.00126	-1.083	SEC24 family member A	Cancer,Hereditary Disorder,Neurological Disease,Psychological Disorders,Skeletal and Muscular Disorders	Cytoplasm	transporter		miR-384-5p	0.06	1.12	TargetScan Human	High (predicted)
SH3KBP1	0.0888	-1.044	SH3-domain kinase binding protein 1	Cancer,Psychological Disorders	Cytoplasm	other	Clathrin-mediated Endocytosis Signaling	miR-384-5p	0.06	1.12	TargetScan Human	High (predicted)
SLC22A23	0.00167	-1.123	solute carrier family 22, member 23		Other	transporter		miR-384-5p	0.06	1.12	TargetScan Human	High (predicted)
SLC25A36	0.0677	-1.1	solute carrier family 25 (pyrimidine nucleotide carrier ), member 36		Cytoplasm	transporter		miR-384-5p	0.06	1.12	TargetScan Human	High (predicted)
SMAD1	0.0422	-1.133	SMAD family member 1	Cardiovascular Disease,Connective Tissue Disorders,Developmental Disorder,Endocrine System Disorders,Neurological Disease,Organismal Injury and Abnormalities,Reproductive System Disease,Skeletal and Muscular Disorders	Nucleus	transcription regulator	BMP signaling pathway Factors Promoting Cardiogenesis in Vertebrates Human Embryonic Stem Cell Pluripotency Molecular Mechanisms of Cancer Mouse Embryonic Stem Cell Pluripotency RAR Activation Role of NANOG in Mammalian Embryonic Stem Cell Pluripotency Role of Osteoblasts, Osteoclasts and Chondrocytes in Rheumatoid Arthritis TGF-Î² Signaling	miR-384-5p	0.06	1.12	TargetScan Human	High (predicted)
SMARCD2	0.00543	-1.188	SWI/SNF related, matrix associated, actin dependent regulator of chromatin, subfamily d, member 2	Cancer,Organismal Injury and Abnormalities,Renal and Urological Disease,Reproductive System Disease	Nucleus	transcription regulator	AMPK Signaling Glucocorticoid Receptor Signaling Hereditary Breast Cancer Signaling RAR Activation Role of BRCA1 in DNA Damage Response	miR-384-5p	0.06	1.12	TargetScan Human	High (predicted)
SNTB2	0.0846	-1.272	syntrophin, beta 2 (dystrophin-associated protein A1, 59kDa, basic component 2)	Neurological Disease	Plasma Membrane	other	nNOS Signaling in Skeletal Muscle Cells	miR-384-5p	0.06	1.12	TargetScan Human	High (predicted)
SNX33	0.0814	-1.164	sorting nexin 33	Cancer,Gastrointestinal Disease	Cytoplasm	other		miR-384-5p	0.06	1.12	TargetScan Human	High (predicted)
SON	0.0163	-1.073	SON DNA binding protein	Cancer,Endocrine System Disorders,Gastrointestinal Disease,Hepatic System Disease,Infectious Disease,Organismal Injury and Abnormalities,Reproductive System Disease,Respiratory Disease	Nucleus	other		miR-384-5p	0.06	1.12	TargetScan Human	High (predicted)
SPAG9	0.0386	-1.044	sperm associated antigen 9	Cancer,Hematological Disease,Immunological Disease,Organismal Injury and Abnormalities,Reproductive System Disease	Cytoplasm	other		miR-384-5p	0.06	1.12	TargetScan Human	High (predicted)
STX17	0.0736	-1.09	syntaxin 17	Inflammatory Response	Plasma Membrane	transporter		miR-384-5p	0.06	1.12	TargetScan Human	High (predicted)
[truncated: 21 more rows]

## Sheet: V N(EvC)
Gene Symbol	Gene p-value	Gene Fold Change	Entrez Gene Name	Disease	Location	Molecule Type	Pathway	miRNA Symbol	miRNA p-value	miRNA Fold Change	Source	Confidence
[truncated: 22 more rows]

## Sheet: V S(EvC)
Gene Symbol	Gene p-value	Gene Fold Change	Entrez Gene Name	Disease	Location	Molecule Type	Pathway	miRNA Symbol	miRNA p-value	miRNA Fold Change	Source	Confidence
[truncated: 57 more rows]

[truncated: 2 more sheets: V C(SvN), V E(SvN)]
